# Supplementary material for: Extracellular vesicles in human semen modulate antigen-presenting cell function and decrease downstream antiviral T cell responses
Source: PLoS One. 2019 Oct 17;14(10):e0223901. doi: 10.1371/journal.pone.0223901 (PMC6797208; doi:10.1371/journal.pone.0223901)
Supplement: S1 File — Data for all experiments measuring cytokines from peptide or protein stimulated cells. (XLSX) [file pone.0223901.s002.xlsx]

## Sheet: dark blue donor A
Donor DL_002
Sample	CD4+	any cyto			CD107a+			IFNg+	IL2+	Q1: TNF-a-, IFN-g+	Q2: TNF-a+, IFN-g+	Q3: TNF-a+, IFN-g-	Q4: TNF-a-,, IFN-g-	TNF+orIFNG+	TNFa+
1: DMSO I	63.4	0.297		2x background	0.156			0.03	0.0337	0.0178	0.00281	0.301	99.7	0.272	0.245
2: DMSO II	63.5	0.361	0.329	0.658	0.157	0.1565		0.0353	0.0715	0.0235	0.00272	0.327	99.6	0.309	0.276
3: CMV pep I	63.6	0.318			0.209			0.0527	0.0473	0.0196	0.0241	0.286	99.7	0.281	0.254
4: CMV pep II	63.3	0.375	0.3465		0.21	0.2095		0.0724	0.0429	0.0241	0.0304	0.351	99.6	0.349	0.307
5: CMV pep + SE I	63.4	0.29			0.0413			0.0575	0.0397	0.0227	0.0186	0.271	99.7	0.272	0.231
6: CMV pep + SE II	63.4	0.267	0.2785		0.0639	0.0526		0.0589	0.0303	0.0311	0.0151	0.25	99.7	0.248	0.204
9: CMV lys 10 I	61.5	0.952			0.189			0.0506	0.246	0.0169	0.0177	1.09	98.9	0.889	0.857
10: CMV lys 10 II	61.8	0.936	0.944		0.327	0.258		0.0649	0.257	0.0253	0.016	1.03	98.9	0.874	0.826
11: CMV lys + SE I	62.1	0.464			0.0443			0.0677	0.123	0.0258	0.0258	0.491	99.5	0.431	0.388
12: CMV lys + SE II	62.1	0.561	0.5125		0.0546	0.04945		0.0641	0.143	0.0364	0.019	0.583	99.3	0.52	0.475
13: EBV pep I	62.6	0.803			0.263			0.129	0.192	0.0467	0.0524	0.755	99.1	0.752	0.674
14: EBV pep II	62.9	0.823	0.813		0.268	0.2655		0.126	0.203	0.0426	0.0595	0.785	99.1	0.768	0.699
15: EBV pep + SE I	62.7	0.551			0.0635			0.119	0.133	0.0434	0.0403	0.487	99.4	0.502	0.42
16: EBV pep + SE II	62.6	0.51	0.5305		0.0607	0.0621		0.13	0.123	0.0543	0.0375	0.452	99.4	0.467	0.373
17: EBV lys I	59.4	7.22			0.412			0.289	1.5	0.0319	0.215	8.03	91.6	7.01	6.94
18: EBV lys II	58.6	11.4	9.31		0.43	0.421		0.434	2.47	0.0443	0.33	12.5	86.9	11.2	11.1
19: EBV lys + SE I	61.4	3.5			0.0676			0.345	0.709	0.0398	0.275	3.65	96	3.4	3.33
20: EBV + SE II	60.5	7.31	5.405		0.107	0.0873		0.398	1.54	0.0511	0.294	7.75	91.8	7.09	6.99
CD8+
	CD8+	CD8+/any cyto			CD107a+			IFNg+	IL2+	Q1: TNF-a-,, IFN-g+	Q2: TNF-a+,, IFN-g+	Q3: TNF-a+,, IFN-g-	Q4: TNF-a-,, IFN-g-	TNF+orIFNG+	TNFa+
1: DMSO I	25.8	0.0852		2x background	0.14			0.0299	0.023	0.0207	0.0023	0.0576	99.9	0.0622	0.0345
2: DMSO II	25.7	0.105	0.0951	0.1902	0.165	0.1525		0.0357	0.0223	0.0201	0.00223	0.0625	99.9	0.0826	0.0491
3: CMV pep I	25.6	1.57			1.36			1.44	0.0488	0.0554	1.38	0.126	98.4	1.56	1.48
4: CMV pep II	26	1.55	1.56		1.29	1.325		1.46	0.0828	0.037	1.4	0.105	98.5	1.54	1.48
5: CMV pep + SE I	25.4	1.45			0.596			1.39	0.0566	0.0606	1.3	0.0849	98.6	1.44	1.34
6: CMV pep + SE II	25.4	1.44	1.445		0.406	0.501	62.1887	1.34	0.0715	0.0651	1.25	0.13	98.6	1.43	1.34
9: CMV lys 10 I	26.5	0.229			0.116			0.0294	0.0999	0.0216	0.00196	0.188	99.8	0.176	0.149
10: CMV lys 10 II	26.3	0.21	0.2195		0.155	0.1355		0.0297	0.119	0.0238	0.00198	0.133	99.8	0.133	0.105
11: CMV lys + SE I	26.2	0.0918			0.0153			0.0383	0.0383	0.0306	0.00191	0.0287	99.9	0.0593	0.021
12: CMV lys + SE II	26.1	0.128	0.1099		0.0207	0.018	93.0233	0.0471	0.0697	0.0339	0.00376	0.0376	99.9	0.0697	0.0245
13: EBV pep I	25.8	1.78			1.43			1.65	0.715	0.0874	1.53	0.159	98.2	1.77	1.63
14: EBV pep II	25.5	1.79	1.785		1.49	1.46		1.64	0.791	0.105	1.51	0.184	98.2	1.77	1.62
15: EBV pep + SE I	25.4	1.3			0.536			1.21	0.378	0.157	1.03	0.128	98.7	1.29	1.07
16: EBV pep + SE II	25.4	1.39	1.345		0.5	0.518	64.5205	1.26	0.382	0.199	1.03	0.303	98.5	1.37	1.08
17: EBV lys I	27.9	4.27			0.102			0.183	1.64	0.0605	0.1	4.38	95.5	3.86	3.78
18: EBV lys II	28.5	7.04	5.655		0.165	0.1335		0.35	2.24	0.106	0.197	7.4	92.3	6.56	6.41
19: EBV lys + SE I	26.5	1.49			0.0203			0.118	0.788	0.0627	0.0388	1.17	98.7	1.1	1.02
20: EBV + SE II	27.1	3.62	2.555		0.0362	0.02825	78.839	0.239	1.7	0.0906	0.12	3.17	96.6	2.91	2.78

## Sheet: dark green donor B CMV
Sample	CD4+	any cyto			IFNg+	IL2+	Q1: TNF-aÐ,, IFN-g+	Q2: TNF-a+,, IFN-g+	Q3: TNF-a+,, IFN-gÐ	Q4: TNF-aÐ,, IFN-gÐ	TNF+orIFNG+	TNFa+	CD107a+
9: DMSO I LJ cells	42.1	0.34		2x background	0.0831	0.0113	0.107	0.0063	0.309	99.6	0.334	0.254	0.293
10: DMSO II LJ cells	42.2	0.261	0.3005	0.601	0.054	0.016	0.0835	0	0.232	99.7	0.248	0.194	0.27
11: CMV pept I LJ cells	41.5	5.54			4.97	0.325	0.164	4.92	0.6	94.3	5.53	5.42	2.5
12: CMV pept II LJ cells	41.3	5.78	5.66		5.18	0.338	0.197	5.09	0.628	94.1	5.77	5.61	2.54
15: CMV pept + SE I LJ cells	41.4	4.52			4.13	0.252	0.309	3.94	0.433	95.3	4.51	4.25	0.0991
16: CMV pept + SE II LJ cells	41.2	4.61	4.565		4.18	0.277	0.295	4	0.456	95.2	4.59	4.33	0.139
13: CMV lys I LJ cells	41.5	4.87			4.05	0.59	0.275	3.98	0.866	94.9	4.85	4.67	1.49
14: CMV lys II LJ cells	41.7	5.19	5.03		4.36	0.644	0.165	4.35	0.885	94.6	5.18	5.03	1.64
17: CMV lys + SE I LJ cells	41.9	3.81			3.39	0.156	0.538	3.03	0.465	95.9	3.8	3.23	0.0352
18: CMV lys + SE II LJ cells	41.9	3.98	3.895		3.52	0.192	0.518	3.19	0.536	95.7	3.97	3.44	0.0565
	CD8+	any cyto			IFNg+	IL2+	Q1: TNF-aÐ,, IFN-g+	Q2: TNF-a+,, IFN-g+	Q3: TNF-a+,, IFN-gÐ	Q4: TNF-aÐ,, IFN-gÐ	TNF+orIFNG+	TNFa+	CD107a
9: DMSO I LJ cells	55	0.0732		2x background	0.0482	0.00867	0.054	0.00193	0.0193	99.9	0.0655	0.0193	0.496
10: DMSO II LJ cells	55.1	0.0668	0.07	0.14	0.0517	0.00752	0.0621	0.00282	0.00752	99.9	0.0593	0.00941	0.628
11: CMV pept I LJ cells	55.2	0.456			0.362	0.0317	0.0682	0.316	0.0788	99.5	0.447	0.392	1.05
12: CMV pept II LJ cells	55.4	0.474	0.465		0.368	0.0293	0.0907	0.299	0.0961	99.5	0.465	0.388	1.2
15: CMV pept + SE I LJ cells	55	0.285			0.171	0.0162	0.0781	0.111	0.11	99.7	0.273	0.21	0.0431
16: CMV pept + SE II LJ cells	55.1	0.244	0.2645		0.18	0.0248	0.103	0.0942	0.0565	99.7	0.228	0.142	0.0582
13: CMV lys I LJ cells	55.3	0.0881			0.064	0.0158	0.0864	0.000831	0.0116	99.9	0.0731	0.00997	0.282
14: CMV lys II LJ cells	55.4	0.0763	0.0822		0.0377	0.0117	0.0528	0.000838	0.031	99.9	0.0662	0.0293	0.24
17: CMV lys + SE I LJ cells	55.2	0.0962			0.0569	0.01	0.0694	0	0.0343	99.9	0.0862	0.0293	0.0142
18: CMV lys + SE II LJ cells	55	0.313	0.2046		0.0653	0.0112	0.0954	0.00172	0.249	99.7	0.302	0.237	0.018

## Sheet: dark green donor B EBV
Sample	CD4+	CD4+/any cyto			CD4+/CD107a+	CD4+/IFNg+	CD4+/IL2+	CD4+/TNFa+
1: DMSO I LJ samples	41.9	0.406		2x background	0.121	0.018	0.0115	0.386
2: DMSO II LJ samples	42.6	0.561	0.4835	0.967	0.0653	0.0287	0.0143	0.526
15: EBV lys_I LJ samples	43.2	5.18			0.0417	0.312	0.333	5.13
16: EBV lys_II LJ samples	43.3	4.77	4.975		0.0448	0.317	0.24	4.69
17: EBV lys + SE I LJ samples	43.1	1.8			0.0592	0.164	0.108	1.76
18: EBV lys + SE II LJ samples	43.4	1.49	1.645		0.0457	0.132	0.118	1.44
	CD8+	CD8+/any cyto			CD8+/CD107a+	CD8+/IFNg+	CD8+/IL2+	CD8+/TNFa+
1: DMSO I LJ samples	54.3	0.029		2x background	0.139	0.00505	0.00883	0.0151
2: DMSO II LJ samples	53.6	0.0241	0.02655	0.0531	0.1	0.00888	0.0101	0.00761
15: EBV lys_I LJ samples	53.3	2.24			0.148	0.434	0.0363	2.15
16: EBV lys_II LJ samples	53.1	1.23	1.735		0.181	0.239	0.0104	1.18
17: EBV lys + SE I LJ samples	52.9	0.271			0.117	0.117	0.0063	0.205
18: EBV lys + SE II LJ samples	52.6	0.177	0.224		0.103	0.0555	0.0126	0.142

## Sheet: red donor C CMV
Sample	CD4+	CD4+/any cyto			CD4+/CD107a+		CD4+/IFNg+	CD4+/IL2+	CD4+/Q1: IFNg, TNFa+	CD4+/Q2: IFNg+,, TNFa+	CD4+/Q3: IFNg+,, TNFaÐ	CD4+/Q4: IFNg, TNFaÐ	CD4+/TNFa+
1: DMSO I 1567	61.7	0.224		2x background	0.0727		0.0545	0.0192	0.149	0.0283	0.0323	99.8	0.183
2: DMSO II 1567	62	0.127	0.1755	0.351	0.0609	0.0668	0.0231	0.0252	0.0819	0.00525	0.0273	99.9	0.0871
3: CMV pep I 1567	62.2	2.14			0.00472		2	0.0539	0.145	1.82	0.144	97.9	1.98
4: CMV pep II 1567	62.2	2.49	2.315		0.00356	0.00414	2.34	0.16	0.158	2.14	0.169	97.5	2.31
5: CMV pep + SE I 1567	61.1	1.25			0.00208		1.22	0.0791	0.0278	0.89	0.326	98.8	0.926
6: CMV pep + SE II 1567	61.1	1.49	1.37		0.00142	0.00175	1.46	0.131	0.0299	1.07	0.39	98.5	1.11
7: CMV lys I 1567	61.4	1.38			0.00203		1.12	0.163	0.296	0.815	0.18	98.7	1.13
8: CMV lys II 1567	61.7	1.41	1.395		0.00274	0.002385	1.17	0.176	0.268	0.858	0.205	98.7	1.15
9: CMV lys+SE I 1567	60.8	0.44			0.0366		0.414	0.0584	0.0218	0.155	0.217	99.6	0.181
10: CMV lys+SE II 1567	61.2	0.409	0.4245		0.0289	0.03275	0.374	0.0458	0.0331	0.15	0.191	99.6	0.186
	CD8+	CD8+/any cyto			CD8+/CD107a+		CD8+/IFNg+	CD8+/IL2+	CD8+/Q1: IFNg, TNFa+	CD8+/Q2: IFNg+,, TNFa+	CD8+/Q3: IFNg+,, TNFaÐ	CD8+/Q4: IFNg, TNFaÐ	CD8+/TNFa+
1: DMSO I 1567	35.5	0.0632		2x background	0.0878		0.0158	0.0228	0.0316	0	0.0281	99.9	0.0281
2: DMSO II 1567	35.2	0.0499	0.05655	0.1131	0.0776	0.0827	0.00924	0.0203	0.0222	0.00185	0.0203	100	0.0222
3: CMV pep I 1567	35.3	3.02			0.015		2.97	0.07	0.0584	2.81	0.153	97	2.84
4: CMV pep II 1567	35.3	3.02	3.02		0.00785	0.011425	2.97	0.215	0.0581	2.83	0.148	97	2.86
5: CMV pep + SE I 1567	35.9	3.07			0.00118		3.05	0.303	0.0106	2.83	0.264	96.9	2.82
6: CMV pep + SE II 1567	35.8	2.95	3.01		0.00729	0.004235	2.94	0.311	0.0085	2.69	0.288	97	2.67
7: CMV lys I 1567	35.7	0.328			0.0035		0.234	0.0315	0.0898	0.174	0.0618	99.7	0.247
8: CMV lys II 1567	35.5	0.348	0.338		0.00119	0.002345	0.263	0.0321	0.0927	0.189	0.0737	99.6	0.256
9: CMV lys+SE I 1567	36.3	0.217			0.0588		0.196	0.0131	0.0196	0.0797	0.128	99.8	0.0876
10: CMV lys+SE II 1567	35.9	0.268	0.2425		0.0408	0.0498	0.238	0.024	0.0192	0.0841	0.162	99.7	0.0985

## Sheet: red donor C EMV
donor 1567	CD4+	any cyto			CD107a+		IFNg+	IL2+	Q1: TNF-a-,, IFN-g+	Q2: TNF-a+,, IFN-g+	Q3: TNF-a+,, IFN-g-	Q4: TNF-a-,, IFN-g-	TNF+orIFNG+	TNFa+
3: DMSO I 1567	59.8	0.57		2x background	0.0905		0.445	0.0886	0.306	0.00963	0.0578	99.6	0.503	0.0655
4: DMSO II 1567	60.2	0.211	0.3905	0.781	0.065	0.07775	0.0949	0.0756	0.0703	0.00351	0.0633	99.9	0.158	0.0668
13: EBV pep I 1567	60.3	0.823			0.158		0.584	0.149	0.405	0.0656	0.187	99.3	0.768	0.251
14: EBVpep II 1567	60.7	0.74	0.7815		0.149	0.1535	0.498	0.138	0.334	0.057	0.18	99.4	0.677	0.237
15: EBV pep + SE I 1567	60.9	0.77			0.00439		0.569	0.0886	0.42	0.0491	0.166	99.4	0.732	0.214
16: EBV pep + SEII 1567	60.8	0.529	0.6495		0.0056	0.004995	0.32	0.0945	0.225	0.0497	0.164	99.6	0.484	0.214
17: EBVlys I 1567	59.8	6.74			0.147		0.924	1.18	0.292	0.512	5.71	93.4	6.57	6.22
18: EBVlys II 1567	59.5	7.34	7.04		0.158	0.1525	0.959	1.23	0.254	0.579	6.27	92.8	7.16	6.85
19: EBV lys + SE I 1567	60.1	4.54			0.00782		0.526	0.904	0.187	0.274	3.89	95.6	4.39	4.16
20: EBV lys + SE II 1567	60	5.17	4.855		0.00928	0.00855	0.869	1.04	0.261	0.499	4.14	95	4.96	4.63
	CD8+	any cyto			CD107a+		IFNg+	IL2+	Q1: TNF-a-,, IFN-g+	Q2: TNF-a+,, IFN-g+	Q3: TNF-a+,, IFN-g-	Q4: TNF-a-,, IFN-g-	TNF+orIFNG+	TNFa+
3: DMSO I 1567	36.2	0.311		2x background	0.0953		0.248	0.0254	0.321	0	0.0635	99.6	0.292	0.0318
4: DMSO II 1567	36.3	0.111	0.211	0.422	0.0642	0.07975	0.0555	0.0204	0.0672	0	0.0409	99.9	0.0964	0.035
13: EBV pep I 1567	36.2	1.15			0.343		0.879	0.391	0.308	0.645	0.286	98.8	1.12	0.814
14: EBVpep II 1567	36	1.03	1.09		0.361	0.352	0.817	0.374	0.23	0.617	0.216	98.9	1.01	0.756
15: EBV pep + SE I 1567	35.6	0.887			0.005		0.759	0.32	0.249	0.539	0.12	99.1	0.858	0.603
16: EBV pep + SEII 1567	35.9	0.868	0.8775	19.4954	0.00237	0.003685	0.711	0.313	0.18	0.555	0.129	99.1	0.827	0.626
17: EBVlys I 1567	36.7	6.31			0.0231		0.418	2.09	0.215	0.24	5.71	93.8	5.97	5.51
18: EBVlys II 1567	36.9	6.79	6.55		0.0414	0.03225	0.418	2.13	0.221	0.252	6.19	93.3	6.43	5.91
19: EBV lys + SE I 1567	36.6	3.72			0.00117		0.259	1.53	0.16	0.129	3.17	96.5	3.33	3.04
20: EBV lys + SE II 1567	36.7	4	3.86	41.0687	0.00117	0.00117	0.506	1.48	0.287	0.253	3.26	96.2	3.63	3.18

## Sheet: orange donor D
5140 donor	CD4+	any cyto			CD107a+	IFNg+	IL2+	TNFa+
1: DMSO I DL samples	57.6	0.121			0.0725	0.0112	0.0223	0.0934
2: DMSO II DL samples	57.6	0.0788	0.0999		0.0613	0.0138	0.0113	0.0538
3: CMV pep I DL samples	57.4	0.214			0.135	0.118	0.0145	0.167
4: CMV pep II DL samples	57.2	0.201	0.2075		0.156	0.109	0.0187	0.173
5: CMV pep + SE I DL samples	57.1	0.0907			0.102	0.0619	0.00995	0.0354
6: CMV pep + SE II DL samples	57.1	0.0845	0.0876		0.0764	0.0544	0.0185	0.0394
7: CMV lys I DL samples	56.2	0.48			0.491	0.276	0.0783	0.421
8: CMV lys II DL samples	56.1	0.567	0.5235		0.328	0.361	0.0974	0.477
9: CMV lys +SE I DL samples	56.4	0.616			0.0427	0.555	0.0785	0.419
10: CMV lys +SE II DL samples	56.4	0.523	0.5695		0.0345	0.469	0.0812	0.342
11: EBV pep I DL samples	56.8	0.233			0.252	0.0489	0.0352	0.206
12: EBV pep_II DL samples	57.1	0.235	0.234		0.235	0.0416	0.0341	0.206
13: EBV pep + SE I DL samples	56.7	0.0473			0.0807	0.0215	0.00753	0.0247
14: EBV pep +SE II DL samples	56.5	0.075	0.06115		0.11	0.0285	0.0158	0.0391
15: EBV lys_I DL samples	55.2	8.13			0.417	0.359	1.17	7.95
16: EBV lys_II DL samples	55.6	7.08	7.605		0.409	0.282	0.766	6.93
17: EBV lys + SE I DL samples	55.3	4.92			0.099	0.298	0.804	4.72
18: EBV lys + SE II DL samples	55.2	4.36	4.64		0.0861	0.268	0.74	4.21
	CD8+	CD8+/any cyto			CD8+/CD107a+	CD8+/IFNg+	CD8+/IL2+	CD8+/TNFa+
1: DMSO I DL samples	39.7	0.0304		2x background	0.15	0.00607	0.0121	0.0121
2: DMSO II DL samples	39.3	0.0257	0.02805	0.1998	0.123	0.00734	0.0147	0.00367
3: CMV pep I DL samples	39.2	2.26			1.8	2.24	0.145	2.03
4: CMV pep II DL samples	39.2	2.16	2.21		1.68	2.13	0.19	2.02
5: CMV pep + SE I DL samples	39.3	2.28			0.498	2.25	0.201	1.84
6: CMV pep + SE II DL samples	39.4	2.29	2.285		0.447	2.26	0.267	1.93
7: CMV lys I DL samples	39.6	0.108			0.421	0.0365	0.0106	0.0714
8: CMV lys II DL samples	40.1	0.124	0.116		0.252	0.0534	0.019	0.0638
9: CMV lys +SE I DL samples	40.3	0.0566			0.0356	0.0113	0.0113	0.042
10: CMV lys +SE II DL samples	40.4	0.059	0.0578		0.0559	0.0171	0.0031	0.0404
11: EBV pep I DL samples	39.7	0.0974			0.571	0.06	0.0422	0.0503
12: EBV pep_II DL samples	40	0.108	0.1027		0.521	0.0548	0.064	0.0625
13: EBV pep + SE I DL samples	39.2	0.0451			0.143	0.028	0.0218	0.0233
14: EBV pep +SE II DL samples	39.4	0.0727	0.0589		0.173	0.0409	0.0379	0.0258
15: EBV lys_I DL samples	40.7	2.21			0.335	0.423	0.199	1.98
16: EBV lys_II DL samples	40.3	1.84	2.025		0.329	0.289	0.151	1.67
17: EBV lys + SE I DL samples	41.3	0.758			0.0332	0.164	0.0716	0.653
18: EBV lys + SE II DL samples	41.3	0.731	0.7445		0.0412	0.165	0.0995	0.602

## Sheet: dark purple donor E
Sample	CD4+	any cyto			CD107a+		IFNg+	IL2+	Q1: IFNg-, TNFa+	Q2: IFNg+,, TNFa+	Q3: IFNg+,, TNFaÐ	Q4: IFNg-, TNFaÐ	TNFa+
1: DMSO I 5168	26	0.134		2x background	1		0.0648	0.0365	0.0527	0.0081	0.0243	99.9	0.0648
2: DMSO II 5168	31.2	0.194	0.164	0.328	0.348	0.674	0.0861	0.0431	0.0677	0	0.0338	99.9	0.08
3: CMV pep I 5168	29	0.444			0.319		0.305	0.074	0.12	0.208	0.0324	99.6	0.352
4: CMV pep II 5168	31.2	0.44	0.442		0.329	0.324	0.335	0.0543	0.0796	0.233	0.0344	99.7	0.337
5: CMV pep + SE I 5168	28.2	0.239			0.159		0.164	0.0598	0.0291	0.0342	0.0581	99.9	0.0803
6: CMV pep + SE II 5168	28.1	0.192	0.2155		0.126	0.1425	0.111	0.0547	0.0401	0.031	0.0547	99.9	0.0712
7: CMV lys I 5168	27.2	0.61			0.265		0.411	0.207	0.153	0.283	0.0281	99.5	0.471
8: CMV lys II 5168	26.6	0.872	0.741		0.4	0.3325	0.68	0.263	0.151	0.329	0.0652	99.5	0.522
9: CMV lys+SE I 5168	21.9	0.566			0.0148		0.478	0.143	0.0739	0.153	0.202	99.6	0.246
10: CMV lys+SE II 5168	23.4	0.596	0.581		0.0252	0.02	0.508	0.158	0.0662	0.158	0.246	99.5	0.236
11: EBV pep I 5168	27.3	0.343			0.208		0.18	0.0899	0.14	0.0112	0.0506	99.8	0.152
12: EBVpep II 5168	29	0.251	NR		0.171	NR	0.11	0.0358	0.108	0.0193	0.0358	99.8	0.152
13: EBV pep + SE I 5168	27.6	0.286			0.0263		0.0558	0.199	0.0378	0.00164	0.0213	99.9	0.046
14: EBV pep + SEII 5168	28.1	0.15			0.0378		0.0945	0.0441	0.0299	0.00158	0.0362	99.9	0.0347
15: EBVlys I 5168	24.8	2.19			0.324		0.327	0.451	1.6	0.145	0.0548	98.2	1.98
16: EBVlys II 5168	25.3	1.5	1.845		0.317	0.3205	0.32	0.29	0.999	0.125	0.0651	98.8	1.28
17: EBV lys + SE I 5168	20.3	1.21			0.0419		0.302	0.477	0.561	0.126	0.0586	99.3	0.821
18: EBV lys + SE II 5168	19.8	0.719	0.9645		0.0439	0.0429	0.268	0.208	0.371	0.104	0.0839	99.4	0.507
	CD8+	CD8+/any cyto			CD8+/CD107a+		CD8+/IFNg+	CD8+/IL2+	CD8+/Q1: IFNg-, TNFa+	CD8+/Q2: IFNg+,, TNFa+	CD8+/Q3: IFNg+,, TNFaÐ	CD8+/Q4: IFNg-, TNFaÐ	CD8+/TNFa+
1: DMSO I 5168	69	0.0442		2x background	4.47		0.0259	0.0061	0.00305	0.00305	0.0244	100	0.0152
2: DMSO II 5168	64.5	0.0328	0.0385	0.077	1.13		0.0134	0.0134	0.00447	0	0.0134	100	0.00596
3: CMV pep I 5168	67.9	0.0653			0.255		0.0515	0.00198	0.00594	0.0237	0.0297	99.9	0.0396
4: CMV pep II 5168	65.4	0.104	0.08465		0.356		0.0802	0.0112	0.00776	0.0483	0.0328	99.9	0.0707
5: CMV pep + SE I 5168	68.6	0.0316			0.126		0.0148	0.00984	0.00141	0.00281	0.0141	100	0.0119
6: CMV pep + SE II 5168	68.9	0.0239	0.02775		0.0843		0.0134	0.00671	0.000746	0.00522	0.0119	100	0.0097
7: CMV lys I 5168	68.5	0.0419			0.217		0.00978	0.0216	0.00768	0.00209	0.00698	100	0.0154
8: CMV lys II 5168	68.8	0.0604	0.05115		0.286		0.0259	0.0166	0.0133	0.000664	0.0239	100	0.0219
9: CMV lys+SE I 5168	75.3	0.0201			0.0201		0.00717	0.00574	0.00717	0	0.0086	100	0.00717
10: CMV lys+SE II 5168	73.8	0.02			0.00999		0.004	0.00899	0.00599	0	0.00499	100	0.00699
11: EBV pep I 5168	69.7	0.293			0.353		0.271	0.097	0.00441	0.212	0.0617	99.7	0.236
12: EBVpep II 5168	67.8	0.296	0.2945		0.381		0.27	0.0931	0.00589	0.204	0.0672	99.7	0.227
13: EBV pep + SE I 5168	69.2	0.174			0.132		0.132	0.038	0.000655	0.0491	0.0864	99.9	0.093
14: EBV pep + SEII 5168	68.5	0.115	0.1445		0.14		0.102	0.02	0.00259	0.0375	0.0666	99.9	0.0576
15: EBVlys I 5168	71.2	0.28			0.263		0.0703	0.0839	0.123	0.0315	0.0345	99.8	0.217
16: EBVlys II 5168	70.6	0.199	0.2395		0.244		0.0498	0.0529	0.0948	0.0265	0.024	99.9	0.161
17: EBV lys + SE I 5168	76.8	0.146			0.0199		0.0111	0.0133	0.00886	0.00221	0.00443	100	0.131
18: EBV lys + SE II 5168	77.5	0.0358	0.0909		0.0153		0.0092	0.0143	0.00511	0.00409	0.00511	100	0.0164

## Sheet: light blue donor F CMV
	CD4+	any cyto			CD107a+		IFNg+	IL2+	Q1: IFNg-, TNFa+	Q2: IFNg+,, TNFa+	Q3: IFNg+,, TNFaÐ	Q4: IFNg-, TNFaÐ	TNFa+
19: DMSO I 5080	77.4	0.159		2x background	0.333		0.0615	0.0724	0.0278	0.00845	0.0217	99.9	0.0398
20: DMSO II 5080	76.2	0.0987	0.12885	0.2577	0.0839		0.0616	0.0208	0.0208	0	0.0282	100	0.0252
21: CMV pep I 5080	76.4	1.24			1.06		1.2	0.0454	0.0273	1.06	0.0727	98.8	1.11
22: CMV pep II 5080	76.3	1.29	1.265		1.13		1.26	0.0565	0.0173	1.1	0.0852	98.8	1.13
23: CMV pep + SE I 5080	75.6	1.48			0.498		1.45	0.0782	0.017	1.14	0.177	98.7	1.19
24: CMV pep + SE II 5080	76.3	1.41	1.445	-14.2292	0.465		1.38	0.071	0.0104	1.08	0.16	98.7	1.12
25: CMV lys I 5080	75.5	2.43			1.49		2.32	0.163	0.14	2.07	0.0822	97.7	2.26
26: CMV lys II 5080	76	2.23	2.33		1.35		2.11	0.151	0.129	1.89	0.0796	97.9	2.06
27: CMV lys + SE I 5080	76.8	2.04			1.25		1.93	0.143	0.127	1.76	0.0517	98.1	1.91
28: CMV lys + SE II 5080	78.1	1.99	2.015	13.5193	1.14		1.87	0.164	0.113	1.73	0.0535	98.1	1.89
	CD8+	CD8+/any cyto			CD8+/CD107a+		CD8+/IFNg+	CD8+/IL2+	CD8+/Q1: IFNg-, TNFa+	CD8+/Q2: IFNg+,, TNFa+	CD8+/Q3: IFNg+,, TNFaÐ	CD8+/Q4: IFNg-, TNFaÐ	CD8+/TNFa+
19: DMSO I 5080	20.6	0.0409		2x background	1.84		0.00908	0.0136	0	0	0.00908	100	0.0182
20: DMSO II 5080	21.3	0.0186	0.02975	0.0595	0.0584		0	0.00797	0.00531	0	0.0159	100	0.0106
21: CMV pep I 5080	21.2	0.202			0.389		0.163	0.0436	0.0109	0.136	0.0408	99.8	0.158
22: CMV pep II 5080	21.2	0.187	0.1945		0.415		0.16	0.038	0.00272	0.111	0.0624	99.8	0.122
23: CMV pep + SE I 5080	21.6	0.0953			0.233		0.0738	0.0286	0	0.0405	0.0381	99.9	0.0452
24: CMV pep + SE II 5080	21.2	0.144	0.11965		0.132		0.121	0.0201	0.00288	0.0834	0.046	99.9	0.0978
25: CMV lys I 5080	22	0.05			0.116		0.0125	0.025	0.0125	0	0.0188	100	0.0156
26: CMV lys II 5080	21.6	0.0432	0.0466		0.102		0.0123	0.0123	0.00617	0	0.00925	100	0.0216
27: CMV lys + SE I 5080	20.8	0.0381			0.127		0.0127	0.0159	0.00952	0.00317	0.0127	100	0.0159
28: CMV lys + SE II 5080	19.7	0.0499	0.044		0.15		0.0374	0	0	0	0.0374	100	0.0125

## Sheet: light blue donor F EBV
5080	CD4+	CD4+/any cyto			CD4+/CD107a+		CD4+/low bcgrd TNF+	CD4+/IFNg+	CD4+/IL2+
1: DMSO I 5080 Pep vs Lys	75.9	0.128		2x background	0.075		0.0489	0.0209	0.0131
2: DMSO II 5080 Pep vs Lys	76.6	0.144	0.136	0.272	0.0578	0.0664	0.0663	0.0161	0.0153
11: EBV pep I 5080 Pep vs Lys	76.3	0.296			0.13		0.155	0.0999	0.0696
12: EBV pep II 5080 Pep vs Lys	76.4	0.263	0.2795		0.102	0.116	0.124	0.105	0.054
13: EBV pep + SE I 5080 Pep vs Lys	75.4	0.0608			0.256		0.0118	0.0288	0.0262
14: EBV pep + SE II 5080 Pep vs Lys	75.3	0.059	0.0599		0.251	0.2535	0.0147	0.0248	0.0268
15: EBV lys I 5080 Pep vs Lys	74.7	7.01			0.0486		3.78	0.633	1.83
16: EBV lys II 5080 Pep vs Lys	75.7	6.2	6.605		0.268	0.1583	3.54	1.29	1.27
17: EBV lys + SE I 5080 Pep vs Lys	73.2	2.47			0.0248		1.23	0.203	0.807
18: EBV lys + SE II 5080 Pep vs Lys	74.7	2.44	2.455		0.0234	0.0241	1.18	0.192	0.823
5080	CD8+	CD8+/any cyto			CD8+/CD107a+		CD8+/TNF+	CD8+/IFNg+	CD8+/IL2+
1: DMSO I 5080 Pep vs Lys	22.1	0.099		2x background	0.204		0.015	0.009	0.024
2: DMSO II 5080 Pep vs Lys	21.6	0.0694	0.0842	0.1684	0.271	0.2375	0.0121	0.0151	0.0271
11: EBV pep I 5080 Pep vs Lys	21.6	0.179			0.369		0.0589	0.0696	0.107
12: EBV pep II 5080 Pep vs Lys	21.6	0.221	0.2		0.43	0.3995	0.0628	0.093	0.133
13: EBV pep + SE I 5080 Pep vs Lys	22	0.179			1.37		0.0538	0.0829	0.0851
14: EBV pep + SE II 5080 Pep vs Lys	22.1	0.158	0.1685		1.1	1.235	0.0366	0.0481	0.0893
15: EBV lys I 5080 Pep vs Lys	23.2	4.32			0.201		1.62	2.46	0.716
16: EBV lys II 5080 Pep vs Lys	22.1	3.3	3.81		0.224	0.2125	1.35	1.78	0.548
17: EBV lys + SE I 5080 Pep vs Lys	23.7	1.47			0.109		0.298	0.761	0.254
18: EBV lys + SE II 5080 Pep vs Lys	23.1	1.25	1.36		0.0673	0.08815	0.235	0.662	0.258

## Sheet: light green donor G
Sample	CD4+	TNF any cyto			CD4+/CD107a+	CD4+/IFNg+	CD4+/IL2+	CD4+/low bcgrd TNF+
1: DMSO I 2019 samples	68.3	0.0725		2x background	0.058	0.0145	0.0232	0.0348
2: DMSO II 2019 samples	71.4	0.0805	0.0765	0.153	0.186	0.0212	0.0212	0.0466
3: CMV lys I 2019 samples	70.9	0.266			0.0425	0.205	0.0292	0.0505
4: CMV lys II 2019 samples	71.3	0.291	0.2785		0.0735	0.2	0.0323	0.0705
5: CMV lys +SE I 2019 samples	68	0.0707			0.258	0.0353	0.0246	0.0154
6: CMV lys +SE II 2019 samples	66	0.0761	0.0734		0.184	0.0442	0.0137	0.0213
7: EBV pep I 2019 samples	67.9	0.214			0.163	0.175	0.0423	0.169
8: EBV pep_II 2019 samples	68.1	0.23	0.222		0.152	0.178	0.0417	0.176
9: EBV pep + SE I 2019 samples	68.4	0.0994			0.0694	0.0956	0.00562	0.03
10: EBV pep +SE II 2019 samples	70	0.0693	0.08435		0.0468	0.045	0.0206	0.00749
11: EBV lys_I 2019 samples	64.6	5.9			0.136	0.605	0.852	5.4
12: EBV lys_II 2019 samples	65.2	6.13	6.015		0.18	0.993	0.88	5.34
13: EBV lys + SE I 2019 samples	68.7	3.29			0.326	0.375	0.54	2.88
14: EBV lys + SE II 2019 samples	65	1.78	2.535		0.277	0.382	0.327	1.5
	CD8+	TNF any cyto			CD8+/CD107a+	CD8+/IFNg+	CD8+/IL2+	CD8+/low bcgrd TNF+
1: DMSO I 2019 samples	26	0.0456		2x background	0.152	0.0228	0.0228	0
2: DMSO II 2019 samples	23.7	0.0765	0.06105	0.1221	0.102	0.0255	0.0383	0.0128
3: CMV lys I 2019 samples	24.7	0.0991			0.061	0.061	0.0305	0.00763
4: CMV lys II 2019 samples	24.4	0.154	0.12655		0.0686	0.0772	0.0343	0.0515
5: CMV lys +SE I 2019 samples	26	0.0441			0.22	0.0241	0.016	0
6: CMV lys +SE II 2019 samples	28.1	0.0429	0.0435		0.122	0.0322	0.00715	0.00358
7: EBV pep I 2019 samples	26.8	10.2			5.87	10.1	2.03	9.56
8: EBV pep_II 2019 samples	26.8	10	10.1		5.98	9.95	1.98	9.04
9: EBV pep + SE I 2019 samples	26.7	6.99			3.23	6.9	0.812	4.1
10: EBV pep +SE II 2019 samples	25.1	5.11	6.05		2.3	5.08	0.81	2.16
11: EBV lys_I 2019 samples	29.9	8.48			2.16	3.97	0.319	5.38
12: EBV lys_II 2019 samples	29.6	9.32	8.9		2.19	4.18	0.348	6.37
13: EBV lys + SE I 2019 samples	26.1	3.65			1.64	1.78	0.184	2.16
14: EBV lys + SE II 2019 samples	28.5	1.35	2.5		0.523	0.746	0.143	0.625

[truncated: 2 more sheets: pink donor H, light purple donor I]
