# Supplementary material for: Extracellular vesicles in human semen modulate antigen-presenting cell function and decrease downstream antiviral T cell responses
Source: PLoS One. 2019 Oct 17;14(10):e0223901. doi: 10.1371/journal.pone.0223901 (PMC6797208; doi:10.1371/journal.pone.0223901)
Supplement: S2 File — Data for all experiments measuring cytokines from cells stimulated with SEB or PMA/Ionomycin. (XLSX) [file pone.0223901.s003.xlsx]

## Sheet: donor A blue
Sample	CD4+	CD4+/any cyto			CD4+/IFNg+	CD4+/IL2+	CD4+/TNFa+
1: DMSO I DL	60	0.0582			0.00475	0.0214	0.0475
2: DMSO II DL	well failed
3: PMA I DL	52	88.4			25.9	73	79.9
4: PMA II DL	52.3	88.2	88.3		25	72.2	80.1
5: PMA SE I DL	57	84			29.7	71	67
6: PMA SE II DL	56.7	85.2	84.6		30.3	72.3	69.5
	CD8+	CD8+/any cyto			CD8+/IFNg+	CD8+/IL2+	CD8+/TNFa+
1: DMSO I DL	27.9	0.0332			0	0.00767	0.0281
2: DMSO II DL	well failed
3: PMA I DL	33.5	91.7			61.4	49.6	86.2
4: PMA II DL	33.3	91	91.35		60	49.4	85.9
5: PMA SE I DL	31.8	85.3			55	48.3	70.6
6: PMA SE II DL	32.1	87.7	86.5	5.30925	57.7	48.8	74.7
Sample	CD4+	CD4+/any cyto			CD4+/CD107a+			CD4+/IFNg+	CD4+/IL2+	CD4+/Q1: IFNgÐ,, TNFa+	CD4+/Q2: IFNg+,, TNFa+	CD4+/Q3: IFNg+,, TNFaÐ	CD4+/Q4: IFNgÐ,, TNFaÐ	CD4+/TNFa+
1: DMSO I cells	61.4	0.159			0			0.0198	0.0595	0.278	0	0	99.7	0.119
2: DMSO II cells	58.4	0.618	0.3885		0	0		0.0378	0.126	0.92	0.0378	0	99	0.58
3: SEB I cells	56.6	17.9			0.0131			5.22	12.2	14.7	4.67	0.265	80.4	15.5
4: SEB II cells	55.7	18.4	18.15		0.0144	0.01375		5.39	12.8	14.9	4.82	0.285	80	16.1
5: SEB SE I cells	57	11.5			0.00933			4.1	8.23	6.82	2.69	1.17	89.3	7.06
6: SEB SE II cells	57.5	10.5	11		0.00816	0.008745		4.05	7.1	6.39	2.59	1.16	89.9	6.32
	CD8+	CD8+/any cyto			CD8+/CD107a+			CD8+/IFNG+	CD8+/IL2+	CD8+/Q1: IFNgÐ,, TNFa+	CD8+/Q2: IFNg+,, TNFa+	CD8+/Q3: IFNg+,, TNFaÐ	CD8+/Q4: IFNgÐ,, TNFaÐ	CD8+/TNFa+
1: DMSO I cells	27.3	0.178			0			0	0.0446	0.268	0	0	99.7	0.178
2: DMSO II cells	30.5	0.0484	0.1132		0	0		0	0	0.169	0	0	99.8	0.0484
3: SEB I cells	30.8	22.3			4.76			14.3	9.06	8.17	12.3	1.31	78.2	19.5
4: SEB II cells	31.5	22.1	22.2		4.36	4.56		14.2	9.45	8.11	12.2	1.33	78.3	19.4
5: SEB SE I cells	30.6	14			2.08			10.4	4.83	2.45	6.26	3.53	87.8	7.96
6: SEB SE II cells	30.3	13	13.5		2.58	2.33		9.86	3.98	2.17	5.48	3.82	88.5	6.95

## Sheet: donor B green
	CD4+	CD4+/any cyto			CD4+/IFNg+	CD4+/IL2+	CD4+/TNFa+
7: DMSO I LJ1801	42.1	0.374			0.0193	0.0896	0.344
8: DMSO II LJ1801	41.6	0.28	0.327		0.0107	0.0418	0.257
9: PMA I LJ1801	39.8	84.1			41.5	63.9	76.9
10: PMA II LJ1801	40.3	83.5	83.8		40.1	62.4	75.8
11: PMA SE I LJ1801	40.3	67			34.8	52.2	40.8
12: PMA SE II LJ1801	41.2	64.2	65.6		31.6	48.6	44
	CD8+	CD8+/any cyto			CD8+/IFNg+	CD8+/IL2+	CD8+/TNFa+
7: DMSO I LJ1801	54.9	0.104			0.0209	0.0391	0.0799
8: DMSO II LJ1801	55.2	0.0324	0.0682		0.0113	0.0202	0.0226
9: PMA I LJ1801	56.5	78.6			71.8	16	67.9
10: PMA II LJ1801	56.4	75.8	77.2		67.7	15.4	64.8
11: PMA SE I LJ1801	51.8	55.7			51.1	10	38.7
12: PMA SE II LJ1801	55.7	47.4	51.55		44.1	9.64	28.2
Sample	CD4+	CD4+/any cyto			CD4+/CD107a+			CD4+/IFNg+	CD4+/IL2+	CD4+/low bcgrd TNFa+	CD4+/TNFa+
1: DMSO I 1801	41.7	0.283			0.0319			0.00327	0.0286	0.0123	0.262
2: DMSO II 1801	41.8	0.301	0.292		0.0163	0.0241		0.00172	0.0266	0.0189	0.282
3: SEB I 1801	39	25.3			0.178			12.1	12	7.89	21.4
4: SEB II 1801	39	25.7	25.5		0.19	0.184		12.4	12.4	7.78	21.5
5: SEB + SE I 1801	39.6	17.3			0.185			9.48	7.98	2.25	10.6
6: SEB + SE II 1801	40.1	17.7	17.5		0.165	0.175		9.74	7.88	2.32	11.1
	CD8+	CD8+/any cyto			CD8+/CD107a+			CD8+/IFNg+	CD8+/IL2+	CD8+/low bcgrd TNFa+	CD8+/TNFa+
1: DMSO I 1801	55	0.0292			0.0217			0.00186	0.00621	0.00248	0.0217
2: DMSO II 1801	55	0.0665	0.04785		0.0182	0.01995		0.000652	0.00717	0.00195	0.0586
3: SEB I 1801	54	62.1			37.4			61.1	0.841	56.1	58
4: SEB II 1801	53.8	62.2	62.15		30	33.7		61.2	0.988	56.2	58.1
5: SEB + SE I 1801	53.5	50.9			32.3			50.6	0.571	31.3	35.6
6: SEB + SE II 1801	53.9	53.7	52.3		23.7	28		53.4	0.721	35.7	39.8

## Sheet: donor C red
Sample	CD4+	CD4+/any cyto			CD4+/CD107a+		CD4+/IFNg+	CD4+/IL2+	CD4+/Q1: IFNg, TNFa+	CD4+/Q2: IFNg+,, TNFa+	CD4+/Q3: IFNg+,, TNFaÐ	CD4+/Q4: IFNg, TNFaÐ	CD4+/TNFa+
11: SEB I 1567	60.8	26.3			1.71		11.6	16.3	12.2	9.57	1.44	76.8	22
12: SEB II 1567	61.1	25.7	26		1.71	1.71	11.3	15.8	12.3	9.29	1.35	77.1	21.8
13: SEB + SE I 1567	59.9	23.2			1.26		10.8	14.6	8.74	7.02	3.27	81	16
14: SEB+ SE II 1567	59.8	23.5	23.35		1.26	1.26	11	14.9	8.81	7.09	3.34	80.8	16.1
15: PMA/Io I 1567	58.3	73.7			2.35		53.5	21.5	18.4	40.9	10.6	30.1	60
16: PMA/Io II 1567	58.5	72.8	73.25		2.12	2.235	52.3	21.8	18.8	40.7	9.55	31	60
17: PMA/Io + SE I 1567	59	68.8			1.38		55.7	18.8	10.1	32.2	19.8	37.9	42.9
18: PMA/IO + SE II 1567	59.8	75.5	72.15		1.1	1.24	62.3	21.5	10.8	34	20.2	35	45.4
	CD8+	CD8+/any cyto			CD8+/CD107a+		CD8+/IFNg+	CD8+/IL2+	CD8+/Q1: IFNg, TNFa+	CD8+/Q2: IFNg+,, TNFa+	CD8+/Q3: IFNg+,, TNFaÐ	CD8+/Q4: IFNg, TNFaÐ	CD8+/TNFa+
11: SEB I 1567	35.9	31.3			16		22	11.9	7.84	18.9	2.81	70.5	26.1
12: SEB II 1567	35.8	31	31.15		15.9	15.95	21.6	11.9	7.94	18.7	2.68	70.7	26
13: SEB + SE I 1567	35.9	25.6			13.2		19	9.21	3.72	13.2	5.81	77.3	16.2
14: SEB+ SE II 1567	35.9	25.5	25.55		13.4	13.3	18.8	9.51	3.56	13.1	5.71	77.6	16
15: PMA/Io I 1567	39.3	77.2			13.7		58.6	15.1	18	34.7	22.4	24.9	50.3
16: PMA/Io II 1567	38.9	76.6	76.9		12.1	12.9	58	15.3	18.1	35.1	21.5	25.3	50.8
17: PMA/Io + SE I 1567	38.5	67.7			10.7		55.8	12.6	10.4	24.3	29.2	36	32.5
18: PMA/IO + SE II 1567	37.5	73.6	70.65		7.75	9.225	60.2	14.9	11.7	26.5	31.4	30.4	36

## Sheet: donor D orange
Sample	CD4+	CD4+/any cyto			CD4+/IFNg+	CD4+/IL2+	CD4+/TNFa+
13: DMSO I 5140	57.2	0.124			0.0119	0.031	0.101
14: DMSO II 5140	57.1	0.0983	0.11115		0.0111	0.0293	0.0722
15: PMA I 5140	57.4	46.5			19.7	17.2	40.4
16: PMA II 5140	57	41.5	44		17.5	16.1	35.7
17: PMA SE I 5140	57.9	28.1			11.1	9.68	22.1
18: PMA SE II 5140	57.4	26.4	27.25		11.6	9.91	19.1
Sample	CD8+	CD8+/any cyto			CD8+/IFNg+	CD8+/IL2+	CD8+/TNFa+
13: DMSO I 5140	36.2	0.128			0.0414	0.0188	0.0841
14: DMSO II 5140	36.5	0.123	0.1255		0.031	0.00745	0.0956
15: PMA I 5140	36.1	41.6			36.5	6.31	28.3
16: PMA II 5140	36.6	36.3	38.95		32.1	6.29	24
17: PMA SE I 5140	35.4	27.7			24.5	4.44	16.1
18: PMA SE II 5140	36.2	25.8	26.75		23.2	4.49	13.4
Sample	CD4+,Freq. of Parent	CD4+/any cyto,Freq. of Parent			CD4+/CD107a+,Freq. of Parent			CD4+/IFNg+,Freq. of Parent	CD4+/IL2+,Freq. of Parent	CD4+/Q1: IFN-, TNFa+,Freq. of Parent	CD4+/Q2: IFNg+-, TNFa+,Freq. of Parent	CD4+/Q3: IFNg+-, TNFaÐ,Freq. of Parent	CD4+/Q4: IFN-, TNFaÐ,Freq. of Parent	CD4+/TNFa+,Freq. of Parent
7: DMSO 5140 I cells	57	0.127			0.0294			0.0233	0.0381	0.211	0.0102	0.0112	99.8	0.0878
8: DMSO 5140 II cells	57	0.149	0.138		0.0343	0.03185		0.0149	0.0422	0.247	0.00695	0.00894	99.7	0.117
9: SEB 5140 I cells	54.7	24.9			0.246			9.98	16.7	15.5	8.66	0.849	75	18
10: SEB 5140 II cells	54.5	25.9	25.4		0.201	0.2235		10.4	17.7	15.7	8.99	0.912	74.4	18.9
11: SEB SE 5140 I cells	54.9	16.9			0.0996			7.05	10.9	8.47	3.59	2.97	85	7.54
12: SEB SE 5140 II cells	55.9	14.3	15.6		0.12	0.1098		6.03	9.01	7.67	3.07	2.52	86.7	6.47
	CD8+,Freq. of Parent	CD8+/any cyto,Freq. of Parent			CD8+/CD107a+,Freq. of Parent			CD8+/IFNG+,Freq. of Parent	CD8+/IL2+,Freq. of Parent	CD8+/Q1: IFN-, TNFa+,Freq. of Parent	CD8+/Q2: IFNg+-, TNFa+,Freq. of Parent	CD8+/Q3: IFNg+-, TNFaÐ,Freq. of Parent	CD8+/Q4: IFN-, TNFaÐ,Freq. of Parent	CD8+/TNFa+,Freq. of Parent
7: DMSO 5140 I cells	36.5	0.0643			0.118			0.0334	0.0199	0.0341	0.00476	0.0135	99.9	0.0214
8: DMSO 5140 II cells	36.5	0.0582	0.06125		0.09	0.104		0.0241	0.0233	0.0535	0.00233	0.00543	99.9	0.0163
9: SEB 5140 I cells	35.8	23.2			9.23			21.9	3.54	1.44	17.9	3.17	77.5	18.4
10: SEB 5140 II cells	36.1	23.7	23.45		8.89	9.06		22.4	3.92	1.42	18.5	3.17	77	18.9
11: SEB SE 5140 I cells	36.5	16.8			5.4			16.4	1.39	0.212	6.46	8.79	84.5	5.82
12: SEB SE 5140 II cells	36.5	14.6	15.7		4.71	5.055		14.2	1.31	0.181	5.88	7.33	86.6	5.2

## Sheet: donor E dark purple
	CD4+	CD4+/any cyto			CD4+/IFNg+	CD4+/IL2+	CD4+/TNFa+
7: DMSO I 5168	31.6	0.164			0.0246	0.0688	0.123
8: DMSO II 5168	32.2	0.0987	0.13135		0.00912	0.0395	0.0699
9: PMA I 5168	27.8	50.5			19.3	25.3	43.4
10: PMA II 5168	27.9	51	50.75		19.5	27.5	43.3
11: PMA SE I 5168	28.8	37.8			13.8	19	29.3
12: PMA SE II 5168	29.7	36.7	37.25		12.4	17	29.3
	CD8+	CD8+/any cyto			CD8+/IFNg+	CD8+/IL2+	CD8+/TNFa+
7: DMSO I 5168	64.2	0.0765			0.0129	0.0137	0.0612
8: DMSO II 5168	63.2	0.0363	0.0564		0.00773	0.00541	0.0301
9: PMA I 5168	69	46.6			43.4	2.53	18.9
10: PMA II 5168	68.9	47.3	46.95		44.3	2.81	18.6
11: PMA SE I 5168	67.5	33.5			30.9	2.11	13.1
12: PMA SE II 5168	66.6	35.1	34.3		32.2	1.97	14.1
Sample	CD4+-,	CD4+/any cyto-,			CD4+/CD107a+-,			CD4+/IFNg+-,	CD4+/IL2+-,	CD4+/Q1: IFNgÐ,, TNFa+-,	CD4+/Q2: IFNg+,, TNFa+-,	CD4+/Q3: IFNg+,, TNFaÐ-,	CD4+/Q4: IFNgÐ,, TNFaÐ-,	CD4+/TNFa+-,
7: DMSO 5168 I cells	33	0.353			0.114			0.0824	0.0422	0.263	0.0736	0.00491	99.7	0.326
8: DMSO 5168 II cells	34	0.188	0.2705		0.153	0.1335		0.0494	0.0385	0.118	0.0365	0.0079	99.8	0.145
9: SEB 5168 I cells	28.3	27.8			0.668			7.75	14.4	18.8	7.24	0.34	73.6	25.7
10: SEB 5168 II cells	28.3	27.6	27.7		0.617	0.6425		7.58	14.1	18.9	7.13	0.306	73.7	25.7
11: SEB SE 5168 I cells	28.1	15.6			0.274			4.64	8.09	9.28	3.32	1.19	86.2	12.3
12: SEB SE 5168 II cells	27.9	16.3	15.95		0.238	0.256		4.8	8.57	9.7	3.5	1.16	85.6	12.9
	CD8+-,	CD8+/any cyto-,			CD8+/CD107a+-,			CD8+/CD107a and TNF-,	CD8+/CD107a+ and IFNg+-,	CD8+/IFNG+-,	CD8+/IL2+-,	CD8+/Q1: IFNgÐ,, TNFa+-,	CD8+/Q2: IFNg+,, TNFa+-,	CD8+/Q3: IFNg+,, TNFaÐ-,	CD8+/Q4: IFNgÐ,, TNFaÐ-,	CD8+/TNFa+-,
7: DMSO 5168 I cells	61	0.0716			0.2			0.00531	0.00371	0.0164	0.0377	0.017	0.00265	0.000531	100	0.0239
8: DMSO 5168 II cells	58.8	0.0932	0.0824		0.251	0.2255		0.00457	0.00572	0.0229	0.0492	0.0154	0.000572	0.00114	100	0.0263
9: SEB 5168 I cells	65.2	47.7			36.3			32.6	25.8	36	1.2	12.2	36.1	0.669	51	46.5
10: SEB 5168 II cells	65.2	47.8	47.75		36.6	36.45		32.8	26	36.1	1.15	12.3	36.1	0.632	50.9	46.7
11: SEB SE 5168 I cells	65	19.1			20.5			9.69	8.56	14.6	0.469	5.58	12.6	2.54	79.3	15.8
12: SEB SE 5168 II cells	65.9	19.6	19.35		19.3	19.9		9.44	8.25	15	0.479	5.7	13.2	2.37	78.8	16.5

## Sheet: donor F light blue
	CD4+	CD4+/any cyto			CD4+/IFNg+	CD4+/IL2+	CD4+/TNFa+
17: DMSO I 5080	77.1	0.142			0.01	0.0918	0.0567
18: DMSO II 5080	72.9		0.142		0.528	40.4	1.33
19: PMA I 5080	74.4	73.9			12.4	59.1	59.7
20: PMA II 5080	74.4	75.1	74.5		14.3	59.8	60.7
21: PMA SE I 5080	75.4	71.9			15.5	58.7	51.1
22: PMA SE II 5080	75.6	71.5	71.7	3.75839	15.5	59.2	49.9
	CD8+	CD8+/any cyto			CD8+/IFNg+	CD8+/IL2+	CD8+/TNFa+
17: DMSO I 5080	20.3	0.111			0.0254	0.0286	0.0794
CD8+ stain failed
19: PMA I 5080	20.5	71.2			48.7	24.4	65.4
20: PMA II 5080	21.1	72.7	71.95		52.5	23	66.5
21: PMA SE I 5080	21.4	66.7			47.5	21.4	57.5
22: PMA SE II 5080	21.2	67.3	67		48.8	21.6	58.2
Sample	CD4+,Freq. of Parent	CD4+/any cyto,Freq. of Parent			CD4+/CD107a+,Freq. of Parent			CD4+/IFNg+,Freq. of Parent	CD4+/IL2+,Freq. of Parent	CD4+/low bcgrd TNFa+,Freq. of Parent	CD4+/TNFa+,Freq. of Parent
7: DMSO I 5080	76.1	0.146			0.0201			0.00312	0.0348	0.0178	0.121
8: DMSO II 5080	75.9	0.147	0.1465		0.0217	0.0209		0.0023	0.0286	0.0207	0.129
9: SEB I 5080	75	21.6			1.15			5.18	10.2	7.18	19.1
10: SEB II 5080	74.8	21.7	21.65		1.49	1.32		5.42	10.1	7.25	19.3
11: SEB + SE I 5080	74.8	12.5			0.761			4.08	6.26	2.12	8.74
12: SEB + SE II 5080	74.5	12.8	12.65		0.65	0.7055		4.23	6.26	2.13	9.11
	CD8+,Freq. of Parent	CD8+/any cyto,Freq. of Parent			CD8+/CD107a+,Freq. of Parent			CD8+/IFNg+,Freq. of Parent	CD8+/IL2+,Freq. of Parent	CD8+/low bcgrd TNFa+,Freq. of Parent	CD8+/TNFa+,Freq. of Parent
7: DMSO I 5080	20.9	0.0617			0.013		0.0294	0.0146	0.00325	0.0162	0.0536
8: DMSO II 5080	21.3	0.0607	0.0612		0.0164	0.0147	0.0441	0.00328	0.0148	0.0164	0.0476
9: SEB I 5080	20.8	23			13.3			17.4	2.17	20.5	21.6
10: SEB II 5080	20.9	23.7	23.35		14.6	13.95		18	2.24	21.2	22.4
11: SEB + SE I 5080	21	14.2			9.69			12	0.802	9.46	11.1
12: SEB + SE II 5080	21.2	14.6	14.4		8.79	9.24	33.7634	12.4	0.771	9.69	11.2

## Sheet: donor G light green
Sample	CD4+	CD4+/any cyto			CD4+/IFNg+	CD4+/IL2+	CD4+/TNFa+
1: DMSO I 2019	70.5	0.0305			0.0037	0.0176	0.0148
2: DMSO II 2019	70.6	0.0237	0.0271		0.000913	0.01	0.0146
3: PMA I 2019	68.4	43			14.4	25	33.4
4: PMA II 2019	68.3	42.1	42.55		13.7	25.1	31.7
5: PMA SE I 2019	70.6	28.3			8.12	16.8	19.3
6: PMA SE II 2019	70	32.1	30.2		9.41	18.2	23.6
Sample	CD8+	CD8+/any cyto			CD8+/IFNg+	CD8+/IL2+	CD8+/TNFa+
1: DMSO I 2019	25.7	0.0177			0.0076	0.00507	0.0101
2: DMSO II 2019	25.6	0.0176	0.01765		0.00503	0.00503	0.0101
3: PMA I 2019	27.4	72			57.7	16	56.7
4: PMA II 2019	27.4	69.8	70.9		56.1	15.9	53.6
5: PMA SE I 2019	25.3	46			36.9	11.9	30.7
6: PMA SE II 2019	25.7	53.4	49.7		42.5	13.4	38.4
Sample	CD4+,Freq. of Parent	CD4+/any cyto,Freq. of Parent			CD4+/CD107a+,Freq. of Parent			CD4+/IFNg+,Freq. of Parent	CD4+/IL2+,Freq. of Parent	CD4+/Q1: IFNgÐ,, TNFa+,Freq. of Parent	CD4+/Q2: IFNg+,, TNFa+,Freq. of Parent	CD4+/Q3: IFNg+,, TNFaÐ,Freq. of Parent	CD4+/Q4: IFNgÐ,, TNFaÐ,Freq. of Parent	CD4+/TNFa+,Freq. of Parent
1: DMSO 2019 I cells	68.8	0.103			0.0554			0.00146	0.0656	0.0422	0	0	100	0.0422
2: DMSO 2019 II cells	68.4	0.11	0.1065		0.039			0.0094	0.0511	0.0564	0.00269	0.00269	99.9	0.0564
3: SEB 2019 I cells	66.2	26.7			0.0916			4.7	14.5	20.1	4.35	0.338	75.2	24.1
4: SEB 2019 II cells	66.8	25.5	26.1		0.0742			4.49	13.9	19	4.15	0.318	76.5	22.9
5: SEB SE 2019 I cells	66.8	16.9			0.0697			3.3	8.68	11.5	2.36	0.914	85.2	13.6
6: SEB SE 2019 II cells	67	16.9	16.9		0.0552			3.27	8.58	11.7	2.46	0.768	85.1	13.8
	CD8+,Freq. of Parent	CD8+/any cyto,Freq. of Parent			CD8+/CD107a+,Freq. of Parent			CD8+/CD107a and TNF,Freq. of Parent	CD8+/CD107a+ and IFNg+,Freq. of Parent	CD8+/IFNG+,Freq. of Parent	CD8+/IL2+,Freq. of Parent	CD8+/Q1: IFNgÐ,, TNFa+,Freq. of Parent	CD8+/Q2: IFNg+,, TNFa+,Freq. of Parent	CD8+/Q3: IFNg+,, TNFaÐ,Freq. of Parent	CD8+/Q4: IFNgÐ,, TNFaÐ,Freq. of Parent	CD8+/TNFa+,Freq. of Parent
1: DMSO 2019 I cells	25.3	0.0635			0.0913			0	0	0.0278	0.0119	0.0238	0.00397	0	100	0.0317
2: DMSO 2019 II cells	25.3	0.0655	0.0645		0.0473	0.0693		0.00364	0.00364	0.0182	0.0255	0.04	0.00728	0	100	0.0291
3: SEB 2019 I cells	25.6	28.8			14.9			13	11.1	20.8	7.74	7.97	19.2	1.88	71	25.9
4: SEB 2019 II cells	25.3	27.8	28.3		14.3	14.6		12.3	10.5	20.1	7.54	7.62	18.5	1.86	72	24.8
5: SEB SE 2019 I cells	25.5	14.2			10.6			5.85	6.13	11.2	3.08	2.96	8.54	2.88	85.6	10.4
6: SEB SE 2019 II cells	25.2	14.7	14.45		10.1	10.35	29.1096	5.83	6.03	11.6	3.08	3.13	8.78	3.13	85	10.7

## Sheet: donor J light orange
Sample	CD4+,Freq. of Parent	CD4+/any cyto,Freq. of Parent		CD4+/CD107a+,Freq. of Parent		CD4+/IFNg+,Freq. of Parent	CD4+/IL2+,Freq. of Parent	CD4+/Q1: IFNgÐ,, TNFa+,Freq. of Parent	CD4+/Q2: IFNg+,, TNFa+,Freq. of Parent	CD4+/Q3: IFNg+,, TNFaÐ,Freq. of Parent	CD4+/Q4: IFNgÐ,, TNFaÐ,Freq. of Parent	CD4+/TNFa+,Freq. of Parent
7: 5143 DMSO I	76.5	0.216		0.0571		0.0402	0.154	0.0359	0.00634	0.0338	99.9	0.0359
8: 5143 DMSO II	77.1	0.531	0.3735	0.0444	0.05075	0.374	0.138	0.0427	0.012	0.207	99.7	0.0478
9: 5143 SEB I	75.5	20.7		0.178		5.14	10.2	14.8	4.46	0.532	80.2	18.5
10: 5143 SEB II	75.2	20.6	20.65	0.192	0.185	5.08	10.3	14.9	4.37	0.516	80.2	18.4
11: 5143 SEB + SE I	77.4	17.9		0.0955		5.45	9.67	10.9	3.44	1.76	83.9	13.3
12: 5143 SEB + SE II	77.9	16.9	17.4	0.12	0.10775	5.68	8.26	9.87	3.46	1.8	84.9	12.4
	CD8+,Freq. of Parent	CD8+/any cyto,Freq. of Parent		CD8+/CD107a and IFNg,Freq. of Parent		CD8+/CD107a and TNFa,Freq. of Parent	CD8+/CD107a+,Freq. of Parent	CD8+/IFNG+,Freq. of Parent	CD8+/IL2+,Freq. of Parent	CD8+/Q1: IFNgÐ,, TNFa+,Freq. of Parent	CD8+/Q2: IFNg+,, TNFa+,Freq. of Parent	CD8+/Q3: IFNg+,, TNFaÐ,Freq. of Parent	CD8+/Q4: IFNgÐ,, TNFaÐ,Freq. of Parent	CD8+/TNFa+,Freq. of Parent
7: 5143 DMSO I	20.9	0.379		0.0619		0.0309	0.232	0.232	0.193	0.0232	0.0387	0.101	99.8	0.0541
8: 5143 DMSO II	20.4	0.937	0.658	0.0452	0.05355	0.0323	0.323	0.827	0.129	0.0259	0.0582	0.271	99.6	0.084
9: 5143 SEB I	21.8	13.2		4.48		4.1	6.54	9.57	3.38	3.77	7.02	1.93	87.3	10
10: 5143 SEB II	22	13.7	13.45	4.29	4.385	3.98	6.36	9.78	3.71	3.97	7.25	1.78	87	10.6
11: 5143 SEB + SE I	19.9	9.29		2.46		1.51	4.49	7.8	1.87	1.29	3.39	3.74	91.6	4.19
12: 5143 SEB + SE II	19.2	9.46	9.375	2.75	2.605	1.72	4.8	8.2	1.56	1.15	3.75	3.58	91.5	4.33

## Sheet: donor H pink
Sample	CD4+	CD4+/any cyto			CD4+/CD107a+	CD4+/IFNg+	CD4+/IL2+	CD4+/low bcgrd TNFa+	CD4+/TNFa+
1: CW PMA I	44	53.9			1.4	34.4	11.9	20	47
2: CW PMA II	42.6	51.7	52.8		1.68	32.9	10.6	17.8	44.7
3: CW PMA + SE I	42.8	52.1			1.64	39.6	10.3	8.63	32.2
4: CW PMA + SE II	42.6	42.5	47.3		1.34	33.1	7.71	5.29	22
	CD8+	CD8+/any cyto			CD8+/CD107a+	CD8+/IFNg+	CD8+/IL2+	CD8+/low bcgrd TNFa+	CD8+/TNFa+
1: CW PMA I	44.3	47.8			7.16	42.6	3.17	16.4	31.3
2: CW PMA II	44.9	44.2	46		6.81	39.2	2.64	13.5	27.2
3: CW PMA + SE I	45.4	47.9			7.03	44.5	2.69	7.68	19.5
4: CW PMA + SE II	46.2	37.6	42.75		4.28	35	2.03	4.8	12.9
Sample	CD4+,Freq. of Parent	CD4+/any cyto,Freq. of Parent			CD4+/IFNg+,Freq. of Parent	CD4+/IL2+,Freq. of Parent	CD4+/TNFa+,Freq. of Parent
17: DMSO CW2315	47.2	0.0022			0	0.0022	0
18: DMSO II CW2315	47.8	0.00538	0.00379		0.00179	0.00358	0
29: SEB CW2315	44	9.38			2.3	0.0195	9.01
30: SEB II CW2315	44.8	9.75	9.565		2.42	0.0142	9.38
31: SEB exo CW2315	44.7	6.4			2.81	0.023	5.65
32: SEB exo II CW2315	44.4	3.47	4.935		0.406	0.00137	3.35
	CD8+,Freq. of Parent	CD8+/any cyto,Freq. of Parent			CD8+/IFNg+,Freq. of Parent	CD8+/IL2+,Freq. of Parent	CD8+/TNFa+,Freq. of Parent
17: DMSO CW2315	51.2	0.0182			0.00202	0.0142	0.00405
18: DMSO II CW2315	50.3	0.0136			0.0034	0.0102	0
29: SEB CW2315	52.6	8.75			4.58	0.396	7.48
30: SEB II CW2315	51.7	9.28	9.015		5.06	0.522	7.9
31: SEB exo CW2315	51.5	5.43			3.73	0.424	4.04
32: SEB exo II CW2315	50.4	2.92	4.175		0.907	0.101	2.54

## Sheet: donor I light purple
	CD4+,Freq. of Parent	CD4+/any cyto,Freq. of Parent			CD4+/CD107a+,Freq. of Parent			CD4+/low bcgrd TNF+,Freq. of Parent	CD4+/IFNg+,Freq. of Parent	CD4+/IL2+,Freq. of Parent	CD4+/TNFa+,Freq. of Parent
23: DMSO I 1565	34.4	0.0902		2x background	0.146		0.301	0.0203	0.0229	0.0343	0.0407
24: DMSO II 1565	34.2	0.0679	0.07905	0.1581	0.155	0.1505	0.4515	0.0167	0.03	0.0211	0.03
33: PMA/Iono I 1565	30.1	31.1			0.244			7	8.74	20	15.2
34: PMA/Iono II 1565	30.7	29.1	30.1		0.17	0.207		5.86	7.73	18.3	14.1
35: PMA/Iono + SE I 1565	31	29.9			0.435			3.39	8.47	20	9.97
36: PMA/Iono + SE II 1565	31.3	28.5	29.2		0.386	0.4105	-98.3092	3.34	7.78	19.2	9.57
	CD8+,Freq. of Parent	CD8+/any cyto,Freq. of Parent			CD8+/CD107a+,Freq. of Parent			CD8+/low bcgrd TNF+,Freq. of Parent	CD8+/IFNg+,Freq. of Parent	CD8+/IL2+,Freq. of Parent	CD8+/TNFa+,Freq. of Parent
23: DMSO I 1565	62.8	0.0356		0.0888	0.133		0.288	0	0.0139	0.0105	0.0112
24: DMSO II 1565	62.9	0.0532	0.0444	0.1332	0.155	0.144	0.432	0.00423	0.0127	0.0145	0.0284
33: PMA/Iono I 1565	67.5	25			0.945			5.51	22.6	3.18	8.09
34: PMA/Iono II 1565	67	22.2	23.6		0.636	0.7905		3.93	20	2.85	6.09
35: PMA/Iono + SE I 1565	66.8	22.8			0.695			2.19	20.3	3.09	3.79
36: PMA/Iono + SE II 1565	66.6	22.5	22.65	4.02542	0.559	0.627	20.6831	2.18	19.8	3.34	3.78
