# Supplementary material for: Extracellular vesicles in human semen modulate antigen-presenting cell function and decrease downstream antiviral T cell responses
Source: PLoS One. 2019 Oct 17;14(10):e0223901. doi: 10.1371/journal.pone.0223901 (PMC6797208; doi:10.1371/journal.pone.0223901)
Supplement: S3 File — Data used to generate Figs 1A, 1B, 1C, 1D, 2B, 2C, 3B, 3C, 3D, 4A, 4B, 4C, 4E, 4G, 5A, 6B, 6C and 6E. (XLSX) [file pone.0223901.s004.xlsx]

## Sheet: FIgure 1A
Bin centre (nm)		ZIKV	HIV	Herpesviruses	HPV	HBV
0	0
1	0
2	0
3	0
4	0
5	0
6	0
7	0
8	0.0014
9	0.0198
10	0.0533
11	0.0713
12	0.1288
13	0.1782
14	0.2641
15	0.3779
16	0.469
17	0.5078
18	0.5132
19	0.4945
20	0.5028
21	0.5934
22	0.7435
23	0.907
24	1.0594
25	1.1945
26	1.3241
27	1.4629
28	1.5925
29	1.6574
30	1.6186
31	1.5011
32	1.3754
33	1.3011
34	1.2971
35	1.3488
36	1.4302					2.75
37	1.5193
38	1.6013
39	1.6627
40	1.6913	2
41	1.6802
42	1.6346
43	1.5726
44	1.5172
45	1.486
46	1.486
47	1.5142
48	1.5623
49	1.6216
50	1.6853
51	1.7496
52	1.8128
53	1.8748
54	1.937
55	2.0012				2.75
56	2.0699
57	2.1458
58	2.2312
59	2.3269
60	2.4316
61	2.5411
62	2.6497
63	2.7508
64	2.8385
65	2.9095
66	2.9641
67	3.005
68	3.0379
69	3.0704
70	3.1093
71	3.1615
72	3.2314
73	3.3216
74	3.4321
75	3.5606
76	3.7026
77	3.8519
78	4.0016
79	4.1447
80	4.2748
81	4.3867
82	4.4771
83	4.5444
84	4.5894
85	4.6142
86	4.6215
87	4.6156
88	4.6006
89	4.5808
90	4.5606
91	4.5437
92	4.5337
93	4.5343
94	4.5484
95	4.5787
96	4.6276
97	4.6964
98	4.7862
99	4.8969
100	5.0275
101	5.1761
102	5.34
103	5.5157
104	5.6997
105	5.8869
106	6.0735
107	6.2553
108	6.4287
109	6.5908
110	6.7393
111	6.8727
112	6.9902
113	7.0923
114	7.1793
115	7.2521
116	7.312
117	7.3604
118	7.3986
119	7.4281
120	7.4497		2.75	2
121	7.4646
122	7.4735
123	7.4772
124	7.4763
125	7.4712
126	7.4628
127	7.4515
128	7.4381
129	7.4231
130	7.407
131	7.3905
132	7.3739
133	7.3575
134	7.3414
135	7.3254
136	7.3093
137	7.2929
138	7.2756
139	7.2565
140	7.2352
141	7.2109
142	7.1831
143	7.1512
144	7.1148
145	7.0737
146	7.0279
147	6.9777
148	6.923
149	6.8644
150	6.8025
151	6.7379
152	6.6714
153	6.6035
154	6.5348
155	6.466
156	6.3979
157	6.3308
158	6.2649
159	6.2007
160	6.1383
161	6.0778
162	6.0191
163	5.9621
164	5.9065
165	5.8521
166	5.7986
167	5.7454
168	5.6923
169	5.6388
170	5.5846
171	5.5294
172	5.4727
173	5.4144
174	5.3541
175	5.2919
176	5.2277
177	5.1612
178	5.0927
179	5.0224
180	4.9504
181	4.8768
182	4.802
183	4.7262
184	4.6499
185	4.5733
186	4.4966
187	4.4202
188	4.3443
189	4.2693
190	4.1953
191	4.1223
192	4.0506
193	3.9801
194	3.9109
195	3.843
196	3.7761
197	3.7102
198	3.6452
199	3.5809
200	3.5169
201	3.4531
202	3.3893
203	3.3251
204	3.2606
205	3.1952
206	3.1291
207	3.062
208	2.9938
209	2.9246
210	2.8541
211	2.7824
212	2.7099
213	2.6364
214	2.5622
215	2.4873
216	2.4121
217	2.3367
218	2.2615
219	2.1866
220	2.1124
221	2.0391
222	1.9669
223	1.8963
224	1.8273
225	1.7601
226	1.695
227	1.6321
228	1.5716
229	1.5135
230	1.4579
231	1.4048
232	1.3543
233	1.3065
234	1.2611
235	1.2181
236	1.1775
237	1.1392
238	1.1031
239	1.0691
240	1.037			2
241	1.0067
242	0.9782
243	0.9513
244	0.9258
245	0.9016
246	0.8787
247	0.857
248	0.8362
249	0.8164
250	0.7976
251	0.7795
252	0.7623
253	0.7457
254	0.7297
255	0.7144
256	0.6996
257	0.6854
258	0.6717
259	0.6585
260	0.6457
261	0.6334
262	0.6216
263	0.6101
264	0.599
265	0.5883
266	0.578
267	0.5681
268	0.5584
269	0.549
270	0.54
271	0.5313
272	0.5228
273	0.5145
274	0.5065
275	0.4988
276	0.4912
277	0.4838
278	0.4766
279	0.4695
280	0.4627
281	0.456
282	0.4494
283	0.443
284	0.4367
285	0.4306
286	0.4246
287	0.4187
288	0.4129
289	0.4073
290	0.4017
291	0.3962
292	0.3909
293	0.3856
294	0.3805
295	0.3754
296	0.3704
297	0.3654
298	0.3605
299	0.3556
300	0.3508
301	0.346
302	0.3412
303	0.3364
304	0.3316
305	0.3267
306	0.3219
307	0.317
308	0.312
309	0.3071
310	0.302
311	0.2969
312	0.2917
313	0.2864
314	0.281
315	0.2755
316	0.27
317	0.2644
318	0.2587
319	0.2529
320	0.247
321	0.2411
322	0.2352
323	0.2291
324	0.223
325	0.2169
326	0.2108
327	0.2047
328	0.1985
329	0.1924
330	0.1863
331	0.1802
332	0.1742
333	0.1683
334	0.1624
335	0.1566
336	0.1509
337	0.1453
338	0.1398
339	0.1344
340	0.1292
341	0.1241
342	0.1191
343	0.1143
344	0.1096
345	0.105
346	0.1007
347	0.0964
348	0.0923
349	0.0884
350	0.0846
351	0.081
352	0.0775
353	0.0741
354	0.0709
355	0.0678
356	0.0648
357	0.062
358	0.0593
359	0.0567
360	0.0542
361	0.0518
362	0.0496
363	0.0474
364	0.0453
365	0.0433
366	0.0414
367	0.0396
368	0.0379
369	0.0362
370	0.0346
371	0.033
372	0.0315
373	0.0301
374	0.0287
375	0.0274
376	0.0261
377	0.0249
378	0.0237
379	0.0226
380	0.0215
381	0.0204
382	0.0194
383	0.0185
384	0.0175
385	0.0166
386	0.0158
387	0.0149
388	0.0141
389	0.0134
390	0.0126
391	0.0119
392	0.0112
393	0.0106
394	0.01
395	0.0094
396	0.0088
397	0.0083
398	0.0078
399	0.0073
400	0.0069
401	0.0064
402	0.006
403	0.0057
404	0.0053
405	0.005
406	0.0047
407	0.0044
408	0.0042
409	0.0039
410	0.0037
411	0.0035
412	0.0033
413	0.0031
414	0.003
415	0.0029
416	0.0028
417	0.0027
418	0.0026
419	0.0025
420	0.0025
421	0.0025
422	0.0025
423	0.0025
424	0.0025
425	0.0025
426	0.0025
427	0.0026
428	0.0027
429	0.0028
430	0.0028
431	0.003
432	0.0031
433	0.0032
434	0.0033
435	0.0035
436	0.0037
437	0.0038
438	0.004
439	0.0042
440	0.0044
441	0.0046
442	0.0048
443	0.0051
444	0.0053
445	0.0056
446	0.0058
447	0.0061
448	0.0064
449	0.0067
450	0.007
451	0.0073
452	0.0076
453	0.0079
454	0.0083
455	0.0086
456	0.0089
457	0.0093
458	0.0096
459	0.01
460	0.0104
461	0.0107
462	0.0111
463	0.0114
464	0.0118
465	0.0122
466	0.0126
467	0.0129
468	0.0133
469	0.0137
470	0.0141
471	0.0144
472	0.0148
473	0.0151
474	0.0155
475	0.0158
476	0.0162
477	0.0165
478	0.0168
479	0.0171
480	0.0175
481	0.0177
482	0.018
483	0.0183
484	0.0186
485	0.0188
486	0.019
487	0.0192
488	0.0194
489	0.0196
490	0.0198
491	0.02
492	0.0201
493	0.0202
494	0.0203
495	0.0204
496	0.0205
497	0.0205
498	0.0205
499	0.0205
500	0.0205
501	0.0205
502	0.0205
503	0.0204
504	0.0203
505	0.0202
506	0.0201
507	0.02
508	0.0198
509	0.0196
510	0.0194
511	0.0192
512	0.019
513	0.0188
514	0.0186
515	0.0183
516	0.018
517	0.0177
518	0.0175
519	0.0171
520	0.0168
521	0.0165
522	0.0162
523	0.0158
524	0.0155
525	0.0151
526	0.0148
527	0.0144
528	0.0141
529	0.0137
530	0.0133
531	0.0129
532	0.0126
533	0.0122
534	0.0118
535	0.0114
536	0.0111
537	0.0107
538	0.0103
539	0.01
540	0.0096
541	0.0093
542	0.0089
543	0.0086
544	0.0082
545	0.0079
546	0.0076
547	0.0073
548	0.007
549	0.0067
550	0.0064
551	0.0061
552	0.0058
553	0.0055
554	0.0053
555	0.005
556	0.0047
557	0.0045
558	0.0043
559	0.0041
560	0.0038
561	0.0036
562	0.0034
563	0.0032
564	0.0031
565	0.0029
566	0.0027
567	0.0026
568	0.0024
569	0.0023
570	0.0021
571	0.002
572	0.0019
573	0.0017
574	0.0016
575	0.0015
576	0.0014
577	0.0013
578	0.0012
579	0.0011
580	0.0011
581	0.001
582	0.0009
583	0.0009
584	0.0008
585	0.0007
586	0.0007
587	0.0006
588	0.0006
589	0.0005
590	0.0005
591	0.0005
592	0.0004
593	0.0004
594	0.0004
595	0.0003
596	0.0003
597	0.0003
598	0.0002
599	0.0002
600	0.0002

## Sheet: Figure1BandC
Time	Donor	CellType	PercentPositive
2	DL	Monocytes	32.9
4	DL	Monocytes	75
6	DL	Monocytes	83.3
8	DL	Monocytes
10	DL	Monocytes	96.1
2	DL	DCs	22.9
4	DL	DCs	43.5
6	DL	DCs	50.9
8	DL	DCs
10	DL	DCs	85.2
2	DL	B cells	5.22
4	DL	B cells	6.96
6	DL	B cells	8.13
8	DL	B cells
10	DL	B cells	10.1
2	DL	CD4	8.67
4	DL	CD4	9.02
6	DL	CD4	9.18
8	DL	CD4
10	DL	CD4	10.5
2	DL	CD8	8.33
4	DL	CD8	8.87
6	DL	CD8	9.07
8	DL	CD8
10	DL	CD8	10.6
2	LJ	Monocytes	28.3
4	LJ	Monocytes	77.9
6	LJ	Monocytes
8	LJ	Monocytes	68.7
10	LJ	Monocytes	94.3
2	LJ	DCs	22.1
4	LJ	DCs	51.7
6	LJ	DCs
8	LJ	DCs	78.1
10	LJ	DCs	86.5
2	LJ	B cells	2.87
4	LJ	B cells	4.35
6	LJ	B cells
8	LJ	B cells	7.38
10	LJ	B cells	6.68
2	LJ	CD4	5.03
4	LJ	CD4	6.28
6	LJ	CD4
8	LJ	CD4	6.93
10	LJ	CD4	7.73
2	LJ	CD8	5.47
4	LJ	CD8	6.67
6	LJ	CD8
8	LJ	CD8	8.2
10	LJ	CD8	8.71
2	DL	Dye alone control	0.408
4	DL	Dye alone control	1.06
6	DL	Dye alone control	1.27
8	DL	Dye alone control
10	DL	Dye alone control	3.21

## Sheet: Figure 1D
CellType	Treatment	Replicate	PercentOfControl
Monocyte	No treatment	1	100
Monocyte	No treatment	2	100
Monocyte	Cytochalasin D	1	56.4
Monocyte	Cytochalasin D	2	51.8614
Monocyte	Annexin V	1	30.5333
Monocyte	Annexin V	2	31.4506
DCs	No treatment	1	100
DCs	No treatment	2	100
DCs	Cytochalasin D	1	77.0115
DCs	Cytochalasin D	2	39.8453
DCs	Annexin V	1	12.046
DCs	Annexin V	2	14.6422

## Sheet: Figure2B
RawName	Experiment	Donor	CellType	Antigen	Exosomes	PercentReduction
002_DL	2	DL	CD4	CMV peptide	SE
004_5168_re	4	VEU5168	CD4	CMV peptide	SE	51.24
004_5080_re	4	VEU5080	CD4	CMV peptide	SE	-14.23
006_5140 regate Epep2x	E006	VEU5140	CD4	CMV peptide	SE	57.78
EBV_005_LJ	EBV005	LJ	CD4	CMV peptide	SE	19.35
008_2019	8	VEU2019	CD4	CMV peptide	SE
013_1567	13	VEU1567	CD4	CMV peptide	SE	40.8
014_CW	14	CW	CD4	CMV peptide	SE
002_DL	2	DL	CD4	CMV lysate	SE	45.7
004_5168_re	4	VEU5168	CD4	CMV lysate	SE	21.59
004_5080_re	4	VEU5080	CD4	CMV lysate	SE	13.52
006_5140 regate Epep2x	E006	VEU5140	CD4	CMV lysate	SE	-8.78
EBV_005_LJ	EBV005	LJ	CD4	CMV lysate	SE	22.6
008_2019	8	VEU2019	CD4	CMV lysate	SE	73.64
013_1567	13	VEU1567	CD4	CMV lysate	SE	69.6
014_CW	14	CW	CD4	CMV lysate	SE
002_DL	2	DL	CD8	CMV peptide	SE	7.4
004_5168_re	4	VEU5168	CD8	CMV peptide	SE	67.21
004_5080_re	4	VEU5080	CD8	CMV peptide	SE	38.48
006_5140 regate Epep2x	E006	VEU5140	CD8	CMV peptide	SE	-3.39
EBV_005_LJ	EBV005	LJ	CD8	CMV peptide	SE	43.1
008_2019	8	VEU2019	CD8	CMV peptide	SE
013_1567	13	VEU1567	CD8	CMV peptide	SE	0.33
014_CW	14	CW	CD8	CMV peptide	SE	48.44
002_DL	2	DL	CD8	CMV lysate	SE	49.9
004_5168_re	4	VEU5168	CD8	CMV lysate	SE
004_5080_re	4	VEU5080	CD8	CMV lysate	SE	5.58
006_5140 regate Epep2x	E006	VEU5140	CD8	CMV lysate	SE	49.96
EBV_005_LJ	EBV005	LJ	CD8	CMV lysate	SE
008_2019	8	VEU2019	CD8	CMV lysate	SE	65.63
013_1567	13	VEU1567	CD8	CMV lysate	SE	28.3
014_CW	14	CW	CD8	CMV lysate	SE
002_DL	2	DL	CD4	EBV peptide	SE	34.75
1567_re	re	VEU1567	CD4	EBV peptide	SE	16.9
004_5168_re	4	VEU5168	CD4	EBV peptide	SE
006_5140 regate Epep2x	E006	VEU5140	CD4	EBV peptide	SE	62.13
007_LJ	7	LJ	CD4	EBV peptide	SE
008_2019	8	VEU2019	CD4	EBV peptide	SE	62
009 1565	9	VEU1565	CD4	EBV peptide	SE	37.7
009 5080	9	VEU5080	CD4	EBV peptide	SE	78
014_CW	14	CW	CD4	EBV peptide	SE
002_DL	2	DL	CD4	EBV lysate	SE	41.9
1567_re	re	VEU1567	CD4	EBV lysate	SE	31
004_5168_re	4	VEU5168	CD4	EBV lysate	SE	47.72
006_5140 regate Epep2x	E006	VEU5140	CD4	EBV lysate	SE	33.57
007_LJ	7	LJ	CD4	EBV lysate	SE	66.5
008_2019	8	VEU2019	CD4	EBV lysate	SE	57.86
009 1565	9	VEU1565	CD4	EBV lysate	SE	33.3
009 5080	9	VEU5080	CD4	EBV lysate	SE	62.5
014_CW	14	CW	CD4	EBV lysate	SE	45.91
002_DL	2	DL	CD8	EBV peptide	SE	24.6
1567_re	re	VEU1567	CD8	EBV peptide	SE	19.5
004_5168_re	4	VEU5168	CD8	EBV peptide	SE	50.93
006_5140 regate Epep2x	E006	VEU5140	CD8	EBV peptide	SE
007_LJ	7	LJ	CD8	EBV peptide	SE	40.1
008_2019	8	VEU2019	CD8	EBV peptide	SE	33.7
009 1565	9	VEU1565	CD8	EBV peptide	SE	15.8
009 5080	9	VEU5080	CD8	EBV peptide	SE	58.27
014_CW	14	CW	CD8	EBV peptide	SE	42.65
002_DL	2	DL	CD8	EBV lysate	SE	55
1567_re	re	VEU1567	CD8	EBV lysate	SE	41.1
004_5168_re	4	VEU5168	CD8	EBV lysate	SE	62.05
006_5140 regate Epep2x	E006	VEU5140	CD8	EBV lysate	SE	86.1
007_LJ	7	LJ	CD8	EBV lysate	SE	71.91
008_2019	8	VEU2019	CD8	EBV lysate	SE	35.4
009 1565	9	VEU1565	CD8	EBV lysate	SE	64.3
009 5080	9	VEU5080	CD8	EBV lysate	SE	68.35
014_CW	14	CW	CD8	EBV lysate	SE	63.19

## Sheet: Figure2C
RawName	Experiment	Donor	Time	Antigen	Exosomes	CellType	Replicate	PercentPositive
SepDT_002_CW	SepDT002	CW		DMSO	None	CD4	1	0.167
SepDT_002_CW	SepDT002	CW		CMV	None	CD4	1	0.529
SepDT_002_CW	SepDT002	CW	-1	CMV	SE	CD4	1	0.445
SepDT_002_CW	SepDT002	CW	0	CMV	SE	CD4	1	0.287
SepDT_002_CW	SepDT002	CW	1	CMV	SE	CD4	1	0.524
SepDT_002_CW	SepDT002	CW	3	CMV	SE	CD4	1	0.564
SepDT_002_CW	SepDT002	CW	5	CMV	SE	CD4	1	0.679
SepDT_002_CW	SepDT002	CW		CMV	None	CD4	2	0.58
SepDT_002_CW	SepDT002	CW	-1	CMV	SE	CD4	2	0.478
SepDT_002_CW	SepDT002	CW	0	CMV	SE	CD4	2	0.301
SepDT_002_CW	SepDT002	CW	1	CMV	SE	CD4	2	0.528
SepDT_002_CW	SepDT002	CW	3	CMV	SE	CD4	2	0.566
SepDT_002_CW	SepDT002	CW	5	CMV	SE	CD4	2	0.45
DC_pre_1567_007	DCPre007	VEU1567		DMSO	None	CD4	1	0.145
DC_pre_1567_007	DCPre007	VEU1567		CMV	None	CD4	1	1.58
DC_pre_1567_007	DCPre007	VEU1567	-1	CMV	SE	CD4	1	1.56
DC_pre_1567_007	DCPre007	VEU1567	0	CMV	SE	CD4	1	0.863
DC_pre_1567_007	DCPre007	VEU1567	1	CMV	SE	CD4	1	1.26
DC_pre_1567_007	DCPre007	VEU1567	3	CMV	SE	CD4	1	1.4
DC_pre_1567_007	DCPre007	VEU1567	5	CMV	SE	CD4	1	1.71
DC_pre_1567_007	DCPre007	VEU1567		DMSO	None	CD4	2	0.219
DC_pre_1567_007	DCPre007	VEU1567		CMV	None	CD4	2	1.66
DC_pre_1567_007	DCPre007	VEU1567	-1	CMV	SE	CD4	2	1.31
DC_pre_1567_007	DCPre007	VEU1567	0	CMV	SE	CD4	2	0.978
DC_pre_1567_007	DCPre007	VEU1567	1	CMV	SE	CD4	2	1.27
DC_pre_1567_007	DCPre007	VEU1567	3	CMV	SE	CD4	2	1.58
DC_pre_1567_007	DCPre007	VEU1567	5	CMV	SE	CD4	2	1.71
Claire LJ	Claire	LJ		DMSO	None	CD4	1	0.14064
Claire LJ	Claire	LJ		CMV	None	CD4	1	1.72619
Claire LJ	Claire	LJ	-1	CMV	SE	CD4	1	0.8952
Claire LJ	Claire	LJ	0	CMV	SE	CD4	1	0.9856
Claire LJ	Claire	LJ	1	CMV	SE	CD4	1	0.58774
Claire LJ	Claire	LJ	3	CMV	SE	CD4	1	0.93266
Claire LJ	Claire	LJ	5	CMV	SE	CD4	1	1.27599
Claire LJ	Claire	LJ		DMSO	None	CD4	2	0.18
Claire LJ	Claire	LJ		CMV	None	CD4	2	1.7218
Claire LJ	Claire	LJ	-1	CMV	SE	CD4	2	1.0954
Claire LJ	Claire	LJ	0	CMV	SE	CD4	2	0.59862
Claire LJ	Claire	LJ	1	CMV	SE	CD4	2	0.75159
Claire LJ	Claire	LJ	3	CMV	SE	CD4	2	1.1989
Claire LJ	Claire	LJ	5	CMV	SE	CD4	2	1.28967
002_CW	2	CW		DMSO	None	CD8	1	0.0852
002_CW	2	CW		CMV	None	CD8	1	0.788
002_CW	2	CW	-1	CMV	SE	CD8	1	0.427
002_CW	2	CW	0	CMV	SE	CD8	1	0.206
002_CW	2	CW	1	CMV	SE	CD8	1	0.437
002_CW	2	CW	3	CMV	SE	CD8	1	0.698
002_CW	2	CW	5	CMV	SE	CD8	1	0.748
002_CW	2	CW		DMSO	None	CD8	2	0.089
002_CW	2	CW		CMV	None	CD8	2	0.815
002_CW	2	CW	-1	CMV	SE	CD8	2	0.318
002_CW	2	CW	0	CMV	SE	CD8	2	0.219
002_CW	2	CW	1	CMV	SE	CD8	2	0.47
002_CW	2	CW	3	CMV	SE	CD8	2	0.659
002_CW	2	CW	5	CMV	SE	CD8	2	1
DC_pre_1567_007	DCPre007	VEU1567		DMSO	None	CD8	1	0.478
DC_pre_1567_007	DCPre007	VEU1567		CMV	None	CD8	1	3.17
DC_pre_1567_007	DCPre007	VEU1567	-1	CMV	SE	CD8	1	2.57
DC_pre_1567_007	DCPre007	VEU1567	0	CMV	SE	CD8	1	2.82
DC_pre_1567_007	DCPre007	VEU1567	1	CMV	SE	CD8	1	3.45
DC_pre_1567_007	DCPre007	VEU1567	3	CMV	SE	CD8	1	3.22
DC_pre_1567_007	DCPre007	VEU1567	5	CMV	SE	CD8	1	3.02
DC_pre_1567_007	DCPre007	VEU1567		DMSO	None	CD8	2	0.389
DC_pre_1567_007	DCPre007	VEU1567		CMV	None	CD8	2	3.21
DC_pre_1567_007	DCPre007	VEU1567	-1	CMV	SE	CD8	2	2.45
DC_pre_1567_007	DCPre007	VEU1567	0	CMV	SE	CD8	2	2.86
DC_pre_1567_007	DCPre007	VEU1567	1	CMV	SE	CD8	2	3.2
DC_pre_1567_007	DCPre007	VEU1567	3	CMV	SE	CD8	2	2.88
DC_pre_1567_007	DCPre007	VEU1567	5	CMV	SE	CD8	2	2.93
Claire DL	Claire	DL		DMSO	None	CD8	1	0.0484
Claire DL	Claire	DL		CMV	None	CD8	1	1.16144
Claire DL	Claire	DL	-1	CMV	SE	CD8	1	0.2811
Claire DL	Claire	DL	0	CMV	SE	CD8	1	0.07956
Claire DL	Claire	DL	1	CMV	SE	CD8	1	0.2559
Claire DL	Claire	DL	3	CMV	SE	CD8	1	0.8447
Claire DL	Claire	DL	5	CMV	SE	CD8	1	0.56872
Claire DL	Claire	DL		DMSO	None	CD8	2	0.0543
Claire DL	Claire	DL		CMV	None	CD8	2	1.17795
Claire DL	Claire	DL	-1	CMV	SE	CD8	2	0.39844
Claire DL	Claire	DL	0	CMV	SE	CD8	2	0.1104
Claire DL	Claire	DL	1	CMV	SE	CD8	2	0.38988
Claire DL	Claire	DL	3	CMV	SE	CD8	2	0.6357
Claire DL	Claire	DL	5	CMV	SE	CD8	2	0.72259

## Sheet: Figure 3B
CellType	Antigen	Exosomes	Donor	PercentReduction
CD4	SEB	SE	VEU5080	35.37
CD4	SEB	SE	VEU1565
CD4	SEB	SE	VEU1567	10.2
CD4	SEB	SE	CW	48.41
CD4	SEB	SE	DL	39.4
CD4	SEB	SE	VEU5140	38.5
CD4	SEB	SE	VEU2019	35.2
CD4	SEB	SE	VEU5168	42.4
CD4	SEB	SE	VEU5143	15.7
CD4	SEB	SE	VEU1801	27.18
CD8	SEB	SE	VEU5080	38.58
CD8	SEB	SE	VEU1565
CD8	SEB	SE	VEU1567	18
CD8	SEB	SE	CW	53.69
CD8	SEB	SE	DL	39.2
CD8	SEB	SE	VEU5140	33
CD8	SEB	SE	VEU2019	48.9
CD8	SEB	SE	VEU5168	59.5
CD8	SEB	SE	VEU5143	30.3
CD8	SEB	SE	VEU1801	15.6
CD4	PMA	SE	VEU5080	3.76
CD4	PMA	SE	VEU1565	2.99
CD4	PMA	SE	VEU1567	8.13
CD4	PMA	SE	CW	10.42
CD4	PMA	SE	DL	4.19
CD4	PMA	SE	VEU5140	38.6
CD4	PMA	SE	VEU2019	29
CD4	PMA	SE	VEU5168	26.6
CD4	PMA	SE	VEU5143
CD4	PMA	SE	VEU1801	21.72
CD8	PMA	SE	VEU5080	6.88
CD8	PMA	SE	VEU1565	4.03
CD8	PMA	SE	VEU1567	1.5
CD8	PMA	SE	CW	7.07
CD8	PMA	SE	DL	5.31
CD8	PMA	SE	VEU5140	31.3
CD8	PMA	SE	VEU2019	29.9
CD8	PMA	SE	VEU5168	26.9
CD8	PMA	SE	VEU5143
CD8	PMA	SE	VEU1801	33.25

## Sheet: Figure3C
RawName	Experiment	Donor	CellType	CellsExposed	PercentReduction
011_5080	11	VEU5080	CD4	T cells	-12.07
010_5140	10	VEU5140	CD4	T cells	16.25
009_5168	9	VEU5168	CD4	T cells	6.72
E004_DL	E004	DL	CD4	T cells	30.1
002_CW	2	CW	CD4	T cells	7.71
004_LJ	4	LJ	CD4	T cells	-0.51
001_1567	1	VEU1567	CD4	T cells	-5.43
011_5080	11	VEU5080	CD4	DCs	-1.72
010_5140	10	VEU5140	CD4	DCs	21.8
009_5168	9	VEU5168	CD4	DCs	7.14
E004_DL	E004	DL	CD4	DCs	34.26
002_CW	2	CW	CD4	DCs	20.83
004_LJ	4	LJ	CD4	DCs	2.03
001_1567	1	VEU1567	CD4	DCs	16.48
011_5080	11	VEU5080	CD4	DCs & T cells	6.9
010_5140	10	VEU5140	CD4	DCs & T cells	24.67
009_5168	9	VEU5168	CD4	DCs & T cells	-0.43
E004_DL	E004	DL	CD4	DCs & T cells	19.2
002_CW	2	CW	CD4	DCs & T cells	15.16
004_LJ	4	LJ	CD4	DCs & T cells	-2.24
001_1567	1	VEU1567	CD4	DCs & T cells	0.94
011_5080	11	VEU5080	CD4	Regular ICS	-11.16
010_5140	10	VEU5140	CD4	Regular ICS
009_5168	9	VEU5168	CD4	Regular ICS	54.15
E004_DL	E004	DL	CD4	Regular ICS
002_CW	2	CW	CD4	Regular ICS	46.98
004_LJ	4	LJ	CD4	Regular ICS	6.1
001_1567	1	VEU1567	CD4	Regular ICS	21.52
011_5080	11	VEU5080	CD8	T cells	4.24
010_5140	10	VEU5140	CD8	T cells	3.44
009_5168	9	VEU5168	CD8	T cells	17.64
E004_DL	E004	DL	CD8	T cells	6.23
002_CW	2	CW	CD8	T cells	12.29
004_LJ	4	LJ	CD8	T cells	8.71
001_1567	1	VEU1567	CD8	T cells	-2.99
011_5080	11	VEU5080	CD8	DCs	31.64
010_5140	10	VEU5140	CD8	DCs	9.33
009_5168	9	VEU5168	CD8	DCs	36.27
E004_DL	E004	DL	CD8	DCs	33.62
002_CW	2	CW	CD8	DCs	92.75
004_LJ	4	LJ	CD8	DCs	60.35
001_1567	1	VEU1567	CD8	DCs	10.88
011_5080	11	VEU5080	CD8	DCs & T cells	-2.54
010_5140	10	VEU5140	CD8	DCs & T cells	14
009_5168	9	VEU5168	CD8	DCs & T cells	36.77
E004_DL	E004	DL	CD8	DCs & T cells	25.76
002_CW	2	CW	CD8	DCs & T cells	94.16
004_LJ	4	LJ	CD8	DCs & T cells	66.67
001_1567	1	VEU1567	CD8	DCs & T cells	2.45
011_5080	11	VEU5080	CD8	Regular ICS	41.57
010_5140	10	VEU5140	CD8	Regular ICS	6.52
009_5168	9	VEU5168	CD8	Regular ICS	61.54
E004_DL	E004	DL	CD8	Regular ICS	8.89
002_CW	2	CW	CD8	Regular ICS	73.49
004_LJ	4	LJ	CD8	Regular ICS	64.1
001_1567	1	VEU1567	CD8	Regular ICS	1.69

## Sheet: Figure3D
RawName	Experiment	Donor	PercentDcsExposed	PercentReduction
CW_002	2	CW	100	92.75
LJ_004	4	LJ	100	60.35
5168_009	9	VEU5168	100	36.27
CW_002	2	CW	50	48.7
LJ_004	4	LJ	50	40.78
5168_009	9	VEU5168	50	14.86
CW_002	2	CW	20	45.11
LJ_004	4	LJ	20	30.3
5168_009	9	VEU5168	20	25.23

## Sheet: Figure 4A
Experiment	Donor	CellType	Antigen	Exosomes	Replicate	PercentCd107aPositive
	DL	CD4	SEB	None	1	0.0131
	VEU5140	CD4	SEB	None	1	0.246
	VEU5168	CD4	SEB	None	1	0.668
	VEU5080	CD4	SEB	None	1	1.15
	VEU1801	CD4	SEB	None	1	0.178
	DL	CD4	SEB	None	2	0.0144
	VEU5140	CD4	SEB	None	2	0.201
	VEU5168	CD4	SEB	None	2	0.617
	VEU5080	CD4	SEB	None	2	1.49
	VEU1801	CD4	SEB	None	2	0.19
	DL	CD4	SEB	SE	1	0.00933
	VEU5140	CD4	SEB	SE	1	0.0996
	VEU5168	CD4	SEB	SE	1	0.274
	VEU5080	CD4	SEB	SE	1	0.761
	VEU1801	CD4	SEB	SE	1	0.185
	DL	CD4	SEB	SE	2	0.00816
	VEU5140	CD4	SEB	SE	2	0.12
	VEU5168	CD4	SEB	SE	2	0.238
	VEU5080	CD4	SEB	SE	2	0.65
	VEU1801	CD4	SEB	SE	2	0.165
	DL	CD8	SEB	None	1	4.76
	VEU5140	CD8	SEB	None	1	9.23
	VEU2019	CD8	SEB	None	1	14.9
	VEU5168	CD8	SEB	None	1	36.3
	VEU5143	CD8	SEB	None	1	4.48
pep lys 013	VEU1567	CD8	SEB	None	1	16
	VEU5080	CD8	SEB	None	1	17.1
	VEU1801	CD8	SEB	None	1	59.8
	DL	CD8	SEB	None	2	4.36
	VEU5140	CD8	SEB	None	2	8.89
	VEU2019	CD8	SEB	None	2	14.3
	VEU5168	CD8	SEB	None	2	36.6
	VEU5143	CD8	SEB	None	2	4.29
pep lys 013	VEU1567	CD8	SEB	None	2	15.9
	VEU5080	CD8	SEB	None	2	18.7
	VEU1801	CD8	SEB	None	2	56.2
	DL	CD8	SEB	SE	1	2.08
	VEU5140	CD8	SEB	SE	1	5.4
	VEU2019	CD8	SEB	SE	1	10.6
	VEU5168	CD8	SEB	SE	1	20.5
	VEU5143	CD8	SEB	SE	1	2.46
pep lys 013	VEU1567	CD8	SEB	SE	1	13.2
	VEU5080	CD8	SEB	SE	1	12.9
	VEU1801	CD8	SEB	SE	1	53.3
	DL	CD8	SEB	SE	2	2.58
	VEU5140	CD8	SEB	SE	2	4.71
	VEU2019	CD8	SEB	SE	2	10.1
	VEU5168	CD8	SEB	SE	2	19.3
	VEU5143	CD8	SEB	SE	2	2.75
pep lys 013	VEU1567	CD8	SEB	SE	2	13.4
	VEU5080	CD8	SEB	SE	2	11.8
	VEU1801	CD8	SEB	SE	2	46.5

## Sheet: Figure4B
Experiment	Donor	CellType	Cytokine	PercentReduction
	DL	CD8	Any	39.2
	VEU5140	CD8	Any	33
	VEU2019	CD8	Any	48.9
	VEU5168	CD8	Any	59.5
	VEU5143	CD8	Any	30.3
pep lys 013	VEU1567	CD8	Any	18
	VEU5080	CD8	Any	38.58
	VEU1801	CD8	Any	15.6
	DL	CD8	CD107a	48.9
	VEU5140	CD8	CD107a	44.2
	VEU2019	CD8	CD107a	29.1
	VEU5168	CD8	CD107a	45.4
	VEU5143	CD8	CD107a	40.6
pep lys 013	VEU1567	CD8	CD107a	16.6
	VEU5080	CD8	CD107a	31
	VEU1801	CD8	CD107a	13.97
	DL	CD4	Any	39.4
	VEU5140	CD4	Any	38.5
	VEU2019	CD4	Any	35.2
	VEU5168	CD4	Any	42.4
	VEU5143	CD4	Any	15.7
pep lys 013	VEU1567	CD4	Any	10.2
	VEU5080	CD4	Any	35.37
	VEU1801	CD4	Any	27.18
	DL	CD4	CD107a	36.4
	VEU5140	CD4	CD107a	50.87
	VEU2019	CD4	CD107a
	VEU5168	CD4	CD107a	60.16
	VEU5143	CD4	CD107a
pep lys 013	VEU1567	CD4	CD107a
	VEU5080	CD4	CD107a	46.55
	VEU1801	CD4	CD107a	4.89

[truncated: 7 more sheets: Figure4C, Figure4E, Figure4G, Figure5A, Figure6B, Figure6C, Figure6E]
